# Supplementary material for: Identification of Exogenous Nitric Oxide-Responsive miRNAs from Alfalfa (Medicago sativa L.) under Drought Stress by High-Throughput Sequencing
Source: Genes (Basel). 2019 Dec 26;11(1):30. doi: 10.3390/genes11010030 (PMC7016817; doi:10.3390/genes11010030)
Supplement: Supplementary file 1 [file genes-11-00030-s001.zip]

Archive with 14 entries (14 files):
- Table.S1.xlsx
- Table.S10.xlsx
- Table.S11.xlsx
- Table.S12.xlsx
- Table.S13.xlsx
- Table.S14.xlsx
- Table.S2.xlsx
- Table.S3.xlsx
- Table.S4.xlsx
- Table.S5.xlsx
- Table.S6.xlsx
- Table.S7.xlsx
- Table.S8.xlsx
- Table.S9.xlsx
