# Supplementary material for: Identification of Exogenous Nitric Oxide-Responsive miRNAs from Alfalfa (Medicago sativa L.) under Drought Stress by High-Throughput Sequencing
Source: Genes (Basel). 2019 Dec 26;11(1):30. doi: 10.3390/genes11010030 (PMC7016817; doi:10.3390/genes11010030)
Supplement: Supplementary file 1 [file genes-11-00030-s001.zip › Table.S1.xlsx]

## Sheet: miRNA引物设计
miRNA	RTprimer	Fprimer	Rprimer
>mtr-miR2199
TGATACACTAGCACGGATCAC	CTCAACTGGTGTCGTGGAGTCGGCAATTCAGTTGAGGTGATC	TCGGCAGGTGATACACTAGCACG	CTCAACTGGTGTCGTGGA
>mtr-miR396a-5p
TTCCACAGCTTTCTTGAACTT	CTCAACTGGTGTCGTGGAGTCGGCAATTCAGTTGAGAAGTTC	TCGGCAGGTTCCACAGCTTTCTT	CTCAACTGGTGTCGTGGA
>mtr-miR399b
TGCCAAAGGAGAGCTGCCCTG	CTCAACTGGTGTCGTGGAGTCGGCAATTCAGTTGAGCAGGGC	TCGGCAGGTGCCAAAGGAGAGCT	CTCAACTGGTGTCGTGGA
>unconservative_c103008.graph_c0_2076
cuuauauaugugaccggagggagu	CTCAACTGGTGTCGTGGAGTCGGCAATTCAGTTGAGACTCCC	TCGGCAGGCTTATATATGTGACCGGA	CTCAACTGGTGTCGTGGA
>unconservative_c103018.graph_c0_2090
ugugucucuguucuguagaug	CTCAACTGGTGTCGTGGAGTCGGCAATTCAGTTGAGCATCTA	TCGGCAGGTGTGTCTCTGTTCTG	CTCAACTGGTGTCGTGGA
>mtr-miR408-5p
ACAGGGAACATGCAGAGCATG	CTCAACTGGTGTCGTGGAGTCGGCAATTCAGTTGAGCATGCT	TCGGCAGGACAGGGAACATGCAG	CTCAACTGGTGTCGTGGA
>mtr-miR5214-3p
TGATAGAGCTAGACCATCGGAG	CTCAACTGGTGTCGTGGAGTCGGCAATTCAGTTGAGCACCGA	TCGGCAGGTGATAGAGCTAGACCA	CTCAACTGGTGTCGTGGA
>mtr-miR5752a
CATTGTTTGGTTTAGTACAAA	CTCAACTGGTGTCGTGGAGTCGGCAATTCAGTTGAGTTTGTA	TCGGCAGGCATTGTTTGGTTTAG	CTCAACTGGTGTCGTGGA
>unconservative_c105676.graph_c0_4408
auuugaauuuugaauugaaaag	CTCAACTGGTGTCGTGGAGTCGGCAATTCAGTTGAGCTTTTC	TCGGCAGGATTTGAATTTTGAATT	CTCAACTGGTGTCGTGGA
mRNA	Fprimer	Rprimer
c114003.graph_c0	GCTTCCATGGAAAAGAAATTATTAT	CAAATCGCATCTGGGACA
c107489.graph_c0	AGCTGTTGCTTATGGTGCTGCTGTT	TCTTAGCCTCCACTTTCT
c72311.graph_c0	GAAACTGATTGCAGCTTAGCCAAGA	GTCACCAAGCCAGCCAAA
c119511.graph_c0	TTTTTATAATATTGGGTACAACAAG	CTGTAGGAAGTGCGGAAG
c110409.graph_c0	ATATAGAGACGGATGGAGTATTATG	CCATCTTCGGATACTTCAT
c115697.graph_c0	GGATAAATAATTTGCGGACAACTTC	TTTGGCGTCACTAGAAGG
c110381.graph_c0	CTTTTTCAGCCTTTGAACTATAAGA	ATGGCAAATCACAGTTCCTAC
c117794.graph_c0	AAGGTCTATGTAGTTTCCAGGTAAA	GATTTACCTGGAAACTACA
c122716.graph_c1	TTTGCTTCTACTTCCAAATTCAATT	CAGCACCTAAATACAGAACA
c112601.graph_c0	CTTTTTTATAATATATGTTTGTTTC	GAACAAGGAGATGCGATA
