# Supplementary material for: Identification of Exogenous Nitric Oxide-Responsive miRNAs from Alfalfa (Medicago sativa L.) under Drought Stress by High-Throughput Sequencing
Source: Genes (Basel). 2019 Dec 26;11(1):30. doi: 10.3390/genes11010030 (PMC7016817; doi:10.3390/genes11010030)
Supplement: Supplementary file 1 [file genes-11-00030-s001.zip › Table.S10.xlsx]

## Sheet: Sheet1
#transcription factor:transcription factor Family
#miRNA ID: miRNAs ID encoding transcription factors
#ID:Target gene ID
#D-L:Annotation of target genes in different databases
A2-A6 were information of transcription factor under drought stress
transcription factor	miRNA ID	mRNA ID	GO_annotation	KEGG_annotation	KOG_class	KOG_class_annotation	Pfam_annotation	Swissprot_annotation	eggNOG_class	eggNOG_class_annotation	nr_annotation
SBP	mtr-miR156e,mtr-miR156g-5p	c105134.graph_c0,c106089.graph_c1,c112048.graph_c1,c114379.graph_c0,c115983.graph_c0,c117369.graph_c0	Molecular Function: DNA binding(GO:0003677); sequence-specific DNA binding transcription factor activity (GO:0003700);; Cellular Component: nucleus (GO:0005634);; Biological Process: regulation of transcription, DNA-templated	--	--	--	SBP domain，N-terminal C2 in EEIG1 and EHBP1 proteins	Squamosa promoter-binding-like protein 13B GN=MFB16.6 OS=Arabidopsis thaliana (Mouse-ear cress) PE=3 SV=1	K	Transcription	Squamosa promoter binding protein [Medicago truncatula]； EEIG1/EHBP1 protein amino-terminal domain protein [Medicago truncatula]
AP2	mtr-miR172a	c112006.graph_c0；c119831.graph_c0；c99253.graph_c1	Molecular Function: DNA binding (GO:0003677);; Molecular Function: sequence-specific DNA binding transcription factor activity (GO:0003700);; Cellular Component: nucleus (GO:0005634);; Biological Process: regulation of transcription, DNA-templated (GO:0006355);;	K09284|3.81369e-172|mtr:MTR_2g093060|Transcription factor APETALA2; K09284 AP2-like factor, euAP2 lineage (A)	--	--	AP2 domain	Ethylene-responsive transcription factor RAP2-7 GN=T17D12.11 OS=Arabidopsis thaliana (Mouse-ear cress) PE=2 SV=2	K	Transcription	AP2-like ethylene-responsive transcription factor [Medicago truncatula]；AP2 domain transcription factor [Medicago truncatula]
FAR1	unconservative_c102504.graph_c0_1594；unconservative_c102504.graph_c0_1595	c117921.graph_c0	--	--	--	--	FAR1 DNA-binding domain	Putative protein FAR1-RELATED SEQUENCE 10 GN=FRS10 OS=Arabidopsis thaliana (Mouse-ear cress) PE=2 SV=2	--	--	FAR1 DNA-binding domain protein [Medicago truncatula]
C2H2	unconservative_c99918.graph_c0_48282	c118390.graph_c0	--	K05925|1.23453e-40|obr:102715647|probable N6-adenosine-methyltransferase MT-A70-like; K05925 mRNA (2'-O-methyladenosine-N6-)-methyltransferase [EC:2.1.1.62] (A)	[A]	RNA processing and modification	C2H2-type zinc finger;; Zinc finger, C2H2 type;; Zinc-finger double-stranded RNA-binding	Probable N6-adenosine-methyltransferase MT-A70-like OS=Oryza sativa subsp. japonica (Rice) PE=2 SV=1	--	--	PREDICTED: probable N6-adenosine-methyltransferase MT-A70-like [Oryza brachyantha]
A9-A14 were information of transcription factor from exogenous nitric oxide and drought stress treatment
transcription factor	miRNA ID	mRNA ID	GO_annotation	KEGG_annotation	KOG_class	KOG_class_annotation	Pfam_annotation	Swissprot_annotation	eggNOG_class	eggNOG_class_annotation	nr_annotation
SBP	mtr-miR156e；mtr-miR156a;mtr-miR156g-5p	c105134.graph_c0;c106089.graph_c1;c112048.graph_c1;c114379.graph_c0;c115228.graph_c0;c115983.graph_c0;c117369.graph_c0;c118519.graph_c0	Molecular Function: DNA binding(GO:0003677); sequence-specific DNA binding transcription factor activity (GO:0003700);; Cellular Component: nucleus (GO:0005634);; Biological Process: regulation of transcription, DNA-templated	--	--	--	SBP domain，N-terminal C2 in EEIG1 and EHBP1 proteins	Squamosa promoter-binding-like protein 13B GN=MFB16.6 OS=Arabidopsis thaliana (Mouse-ear cress) PE=3 SV=1	K	Transcription	Squamosa promoter binding protein [Medicago truncatula]； EEIG1/EHBP1 protein amino-terminal domain protein [Medicago truncatula]
AP2/ERF-ERF	mtr-miR172a;	c112006.graph_c0;c119831.graph_c0;c99253.graph_c1	Molecular Function: DNA binding (GO:0003677);; Molecular Function: sequence-specific DNA binding transcription factor activity (GO:0003700);; Cellular Component: nucleus (GO:0005634);; Biological Process: regulation of transcription, DNA-templated (GO:0006355);;	K09284|3.81369e-172|mtr:MTR_2g093060|Transcription factor APETALA2; K09284 AP2-like factor, euAP2 lineage (A)	--	--	AP2 domain	Ethylene-responsive transcription factor RAP2-7 GN=T17D12.11 OS=Arabidopsis thaliana (Mouse-ear cress) PE=2 SV=2;Floral homeotic protein APETALA 2 GN=AP2 OS=Arabidopsis thaliana (Mouse-ear cress) PE=1 SV=1	K	Transcription	AP2-like ethylene-responsive transcription factor [Medicago truncatula];AP2 domain transcription factor [Medicago truncatula]
FAR1	unconservative_c102504.graph_c0_1594；unconservative_c102504.graph_c0_1595	c117921.graph_c0	--	--	--	--	FAR1 DNA-binding domain	Putative protein FAR1-RELATED SEQUENCE 10 GN=FRS10 OS=Arabidopsis thaliana (Mouse-ear cress) PE=2 SV=2	--	--	FAR1 DNA-binding domain protein [Medicago truncatula]
C2H2	unconservative_c99918.graph_c0_48282	c118390.graph_c0	--	K05925|1.23453e-40|obr:102715647|probable N6-adenosine-methyltransferase MT-A70-like; K05925 mRNA (2'-O-methyladenosine-N6-)-methyltransferase [EC:2.1.1.62] (A)	[A]	RNA processing and modification	C2H2-type zinc finger;; Zinc finger, C2H2 type;; Zinc-finger double-stranded RNA-binding	Probable N6-adenosine-methyltransferase MT-A70-like OS=Oryza sativa subsp. japonica (Rice) PE=2 SV=1	--	--	PREDICTED: probable N6-adenosine-methyltransferase MT-A70-like [Oryza brachyantha]
MYB-related	unconservative_c115642.graph_c0_15609	c102110.graph_c1	Molecular Function: DNA binding (GO:0003677);; Molecular Function: chromatin binding (GO:0003682);;	K09422|1.08748e-48|mtr:MTR_4g063100|MYB transcription factor; K09422 myb proto-oncogene protein, plant (A)	[K]	Transcription	Myb-like DNA-binding domain;; Myb-like DNA-binding domain	Transcription factor MYB48 GN=MYB48 OS=Arabidopsis thaliana (Mouse-ear cress) PE=2 SV=1	K	Transcription	MYB transcription factor [Medicago truncatula]
