# Supplementary material for: Identification of Exogenous Nitric Oxide-Responsive miRNAs from Alfalfa (Medicago sativa L.) under Drought Stress by High-Throughput Sequencing
Source: Genes (Basel). 2019 Dec 26;11(1):30. doi: 10.3390/genes11010030 (PMC7016817; doi:10.3390/genes11010030)
Supplement: Supplementary file 1 [file genes-11-00030-s001.zip › Table.S11.xlsx]

## Sheet: S01_S02_vs_S04_S05_S06.annotati
#ID:Target gene ID
#B-L:Annotation of target genes in different databases
annotation of drought-Responsive target genes
#ID	COG_class	COG_class_annotation	GO_annotation	KEGG_annotation	KOG_class	KOG_class_annotation	Pfam_annotation	Swissprot_annotation	eggNOG_class	eggNOG_class_annotation	nr_annotation
c121703.graph_c1	--	--	Cellular Component: ubiquitin ligase complex (GO:0000151);; Molecular Function: ubiquitin-protein transferase activity (GO:0004842);; Biological Process: protein ubiquitination (GO:0016567);;	--	--	--	U-box domain;; Zinc-finger of the MIZ type in Nse subunit	U-box domain-containing protein 21 GN=PUB21 OS=Arabidopsis thaliana (Mouse-ear cress) PE=2 SV=1	R	General function prediction only	U-box domain-containing protein [Medicago truncatula]
c119302.graph_c1	--	--	--	--	--	--	Sieve element occlusion N-terminus;; Sieve element occlusion C-terminus	--	--	--	Sieve element-occluding protein [Medicago truncatula]
c121105.graph_c2	--	--	--	K00430|4.90763e-159|cam:101489236|putative Peroxidase 48-like; K00430 peroxidase [EC:1.11.1.7] (A)	--	--	Peroxidase;; Peroxidase	Putative Peroxidase 48 (Precursor) GN=F17I5.60 OS=Arabidopsis thaliana (Mouse-ear cress) PE=3 SV=3	R	General function prediction only	peroxidase family protein [Medicago truncatula]
c98548.graph_c0	--	--	Cellular Component: membrane (GO:0016020);;	--	--	--	--	--	I	Lipid transport and metabolism	hypothetical protein MTR_4g127430 [Medicago truncatula]
c120286.graph_c0	--	--	--	--	--	--	Sieve element occlusion N-terminus;; Sieve element occlusion C-terminus	--	--	--	sieve element occlusion protein [Medicago truncatula]
c108524.graph_c0	--	--	--	--	[R]	General function prediction only	PPR repeat family;; PPR repeat;; PPR repeat;; Pentatricopeptide repeat domain	Pentatricopeptide repeat-containing protein At2g26790, mitochondrial (Precursor) GN=At2g26790 OS=Arabidopsis thaliana (Mouse-ear cress) PE=3 SV=1	R	General function prediction only	pentatricopeptide (PPR) repeat protein [Medicago truncatula]
c110953.graph_c0	[GEPR]	--	Cellular Component: integral component of membrane (GO:0016021);; Biological Process: transmembrane transport (GO:0055085);;	--	[G]	Carbohydrate transport and metabolism	Major Facilitator Superfamily	--	G	Carbohydrate transport and metabolism	MFS transporter [Medicago truncatula]
c112006.graph_c0	--	--	Molecular Function: DNA binding (GO:0003677);; Molecular Function: sequence-specific DNA binding transcription factor activity (GO:0003700);; Cellular Component: nucleus (GO:0005634);; Biological Process: regulation of transcription, DNA-templated (GO:0006355);;	K09284|3.81369e-172|mtr:MTR_2g093060|Transcription factor APETALA2; K09284 AP2-like factor, euAP2 lineage (A)	--	--	AP2 domain	Ethylene-responsive transcription factor RAP2-7 GN=T17D12.11 OS=Arabidopsis thaliana (Mouse-ear cress) PE=2 SV=2	K	Transcription	AP2-like ethylene-responsive transcription factor [Medicago truncatula]
c105134.graph_c0	--	--	Molecular Function: DNA binding (GO:0003677);; Cellular Component: nucleus (GO:0005634);;	--	--	--	SBP domain	Squamosa promoter-binding-like protein 13B GN=MFB16.6 OS=Arabidopsis thaliana (Mouse-ear cress) PE=3 SV=1	K	Transcription	Squamosa promoter binding protein [Medicago truncatula]
c122935.graph_c1	--	--	--	--	[R]	General function prediction only	PPR repeat family;; PPR repeat;; Pentatricopeptide repeat domain;; PPR repeat;; DYW family of nucleic acid deaminases;; Retrotransposon gag protein	Pentatricopeptide repeat-containing protein At3g13880 GN=PCMP-E89 OS=Arabidopsis thaliana (Mouse-ear cress) PE=2 SV=1	R	General function prediction only	pentatricopeptide (PPR) repeat protein [Medicago truncatula]
c112302.graph_c0	--	--	--	--	--	--	--	--	--	--	ICE-like protease (caspase) p20 domain protein [Medicago truncatula]
c103136.graph_c0	[C]	Energy production and conversion	Molecular Function: magnesium ion binding (GO:0000287);; Molecular Function: inorganic diphosphatase activity (GO:0004427);; Cellular Component: cytosol (GO:0005829);; Biological Process: phosphate-containing compound metabolic process (GO:0006796);; Cellular Component: membrane (GO:0016020);; Biological Process: response to cadmium ion (GO:0046686);;	K01507|7.27732e-49|mtr:MTR_1g068810|Soluble inorganic pyrophosphatase; K01507 inorganic pyrophosphatase [EC:3.6.1.1] (A)	[C]	Energy production and conversion	Inorganic pyrophosphatase	Soluble inorganic pyrophosphatase GN=PPA OS=Solanum tuberosum (Potato) PE=2 SV=1	C	Energy production and conversion	soluble inorganic pyrophosphatase [Medicago truncatula]
c103018.graph_c0	--	--	Molecular Function: nucleotide binding (GO:0000166);;	--	--	--	NB-ARC domain	TMV resistance protein N GN=N OS=Nicotiana glutinosa (Tobacco) PE=1 SV=1	--	--	disease resistance protein (TIR-NBS-LRR class) [Medicago truncatula]
c119715.graph_c0	[H]	Coenzyme transport and metabolism	Cellular Component: chloroplast (GO:0009507);; Biological Process: photosynthetic electron transport in photosystem II (GO:0009772);; Biological Process: stomatal complex morphogenesis (GO:0010103);; Biological Process: photosystem II assembly (GO:0010207);; Biological Process: plastoquinone biosynthetic process (GO:0010236);; Cellular Component: integral component of membrane (GO:0016021);; Biol…	K02548|4.4511e-109|mtr:MTR_4g094100|hypothetical protein; K02548 1,4-dihydroxy-2-naphthoate octaprenyltransferase [EC:2.5.1.74 2.5.1.-] (A)	[S]	Function unknown	--	1,4-dihydroxy-2-naphthoate polyprenyltransferase, chloroplastic (Precursor) GN=ABC4 OS=Arabidopsis thaliana (Mouse-ear cress) PE=1 SV=2	S	Function unknown	hypothetical protein MTR_4g094100 [Medicago truncatula]
c117369.graph_c0	--	--	--	--	--	--	N-terminal C2 in EEIG1 and EHBP1 proteins;; SBP domain	Squamosa promoter-binding-like protein 6 GN=SPL6 OS=Arabidopsis thaliana (Mouse-ear cress) PE=2 SV=2	S	Function unknown	EEIG1/EHBP1 protein amino-terminal domain protein [Medicago truncatula]
c120913.graph_c0	--	--	--	--	--	--	--	--	--	--	PREDICTED: uncharacterized protein LOC101492645 [Cicer arietinum]
c114379.graph_c0	--	--	Molecular Function: DNA binding (GO:0003677);; Cellular Component: nucleus (GO:0005634);;	--	--	--	--	Squamosa promoter-binding-like protein 9 GN=SPL9 OS=Arabidopsis thaliana (Mouse-ear cress) PE=2 SV=2	K	Transcription	Squamosa promoter-binding-like protein [Medicago truncatula]
c119831.graph_c0	--	--	Molecular Function: DNA binding (GO:0003677);; Molecular Function: sequence-specific DNA binding transcription factor activity (GO:0003700);; Cellular Component: nucleus (GO:0005634);; Biological Process: regulation of transcription, DNA-templated (GO:0006355);;	K09284|0|mtr:MTR_7g100590|Transcription factor; K09284 AP2-like factor, euAP2 lineage (A)	--	--	AP2 domain	Floral homeotic protein APETALA 2 GN=AP2 OS=Arabidopsis thaliana (Mouse-ear cress) PE=1 SV=1	K	Transcription	Transcription factor [Medicago truncatula]
c102504.graph_c0	--	--	--	--	--	--	--	--	--	--	hypothetical protein MTR_4g021420 [Medicago truncatula]
c106351.graph_c1	--	--	--	--	--	--	--	--	--	--	transmembrane protein, putative [Medicago truncatula]
c116491.graph_c0	[L]	Replication, recombination and repair	Molecular Function: DNA binding (GO:0003677);;	K10706|3.12117e-96|mtr:MTR_5g076380|DNA-binding protein SMUBP-2; K10706 senataxin [EC:3.6.4.-] (A)	[A]	RNA processing and modification	AAA domain	Probable helicase MAGATAMA 3 GN=MAA3 OS=Arabidopsis thaliana (Mouse-ear cress) PE=2 SV=1	A	RNA processing and modification	P-loop nucleoside triphosphate hydrolase superfamily protein [Medicago truncatula]
c111949.graph_c0	--	--	Molecular Function: methyltransferase activity (GO:0008168);; Biological Process: methylation (GO:0032259);; Biological Process: photoperiodism, flowering (GO:0048573);;	K15451|1.64971e-155|cam:101510447|leucine carboxyl methyltransferase 2-like; K15451 tRNA wybutosine-synthesizing protein 4 [EC:2.1.1.290 2.3.1.231] (A)	[O]	Posttranslational modification, protein turnover, chaperones	Leucine carboxyl methyltransferase	--	O	Posttranslational modification, protein turnover, chaperones	leucine carboxyl methyltransferase [Medicago truncatula]
c104905.graph_c0	--	--	--	--	--	--	--	--	--	--	hypothetical protein MTR_1g054150 [Medicago truncatula]
c117105.graph_c0	[G]	Carbohydrate transport and metabolism	Biological Process: pyridine nucleotide biosynthetic process (GO:0019363);; Biological Process: nicotinamide nucleotide metabolic process (GO:0046496);;	--	[G]	Carbohydrate transport and metabolism	ATP-NAD kinase	NAD kinase 2, chloroplastic (Precursor) GN=NADK2 OS=Arabidopsis thaliana (Mouse-ear cress) PE=1 SV=1	G	Carbohydrate transport and metabolism	NAD/NADH kinase family protein [Medicago truncatula]
c112048.graph_c1	--	--	--	--	--	--	SBP domain	Squamosa promoter-binding-like protein 13B GN=MFB16.6 OS=Arabidopsis thaliana (Mouse-ear cress) PE=3 SV=1	S	Function unknown	squamosa promoter-binding-like protein [Medicago truncatula]
c111080.graph_c1	--	--	Biological Process: transport (GO:0006810);; Molecular Function: NADH dehydrogenase (ubiquinone) activity (GO:0008137);; Cellular Component: chloroplast thylakoid membrane (GO:0009535);; Cellular Component: integral component of membrane (GO:0016021);; Biological Process: ATP synthesis coupled electron transport (GO:0042773);; Molecular Function: quinone binding (GO:0048038);;	K05577|0|mtr:MTR_7g021740|A subunit of NADH dehydrogenase; K05577 NAD(P)H-quinone oxidoreductase subunit 5 [EC:1.6.5.3] (A)	[C]	Energy production and conversion	NADH-Ubiquinone oxidoreductase (complex I) subunit C-terminus;; NADH-Ubiquinone/plastoquinone (complex I), various chains;; NADH-Ubiquinone oxidoreductase (complex I), chain 5 N-terminus;; Photosynthetic reaction centre protein;; Ribosomal L32p protein family	NAD(P)H-quinone oxidoreductase subunit 5, chloroplastic GN=ndhF OS=Vicia faba (Broad bean) PE=3 SV=1	C	Energy production and conversion	A subunit of NADH dehydrogenase [Medicago truncatula]
c120969.graph_c1	--	--	Molecular Function: nucleic acid binding (GO:0003676);; Molecular Function: zinc ion binding (GO:0008270);;	K13128|0|mtr:MTR_082s0041|Zinc finger CCHC domain-containing protein; K13128 zinc finger CCHC domain-containing protein 8 (A)	[S]	Function unknown	PSP	--	S	Function unknown	Zinc finger CCHC domain-containing protein [Medicago truncatula]
c121010.graph_c0	--	--	Molecular Function: S-adenosylmethionine-dependent methyltransferase activity (GO:0008757);; Cellular Component: chloroplast (GO:0009507);; Biological Process: embryo development ending in seed dormancy (GO:0009793);; Cellular Component: nuclear speck (GO:0016607);; Biological Process: mRNA methylation (GO:0080009);;	K05925|1.78093e-99|mtr:MTR_8g104280|N6-adenosine-methyltransferase MT-A70-like protein; K05925 mRNA (2'-O-methyladenosine-N6-)-methyltransferase [EC:2.1.1.62] (A)	[A]	RNA processing and modification	--	Putative N6-adenosine-methyltransferase MT-A70-like GN=MtrDRAFT_AC148918g15v1 OS=Medicago truncatula (Barrel medic) PE=3 SV=1	A	RNA processing and modification	N6-adenosine-methyltransferase MT-A70-like protein [Medicago truncatula]
c123223.graph_c1	--	--	--	--	--	--	NB-ARC domain;; TIR domain;; TIR domain;; Leucine Rich repeats (2 copies);; Leucine rich repeat;; MTH538 TIR-like domain (DUF1863);; Leucine Rich Repeat	TMV resistance protein N GN=N OS=Nicotiana glutinosa (Tobacco) PE=1 SV=1	T	Signal transduction mechanisms	disease resistance protein (TIR-NBS-LRR class) [Medicago truncatula]
c122498.graph_c0	--	--	--	--	--	--	--	--	--	--	PREDICTED: uncharacterized protein LOC101505942 [Cicer arietinum]
c119785.graph_c1	--	--	--	--	--	--	--	--	T	Signal transduction mechanisms	Resistance protein RGC [Medicago truncatula]
c118390.graph_c0	--	--	--	K05925|1.23453e-40|obr:102715647|probable N6-adenosine-methyltransferase MT-A70-like; K05925 mRNA (2'-O-methyladenosine-N6-)-methyltransferase [EC:2.1.1.62] (A)	[A]	RNA processing and modification	C2H2-type zinc finger;; Zinc finger, C2H2 type;; Zinc-finger double-stranded RNA-binding	Probable N6-adenosine-methyltransferase MT-A70-like OS=Oryza sativa subsp. japonica (Rice) PE=2 SV=1	--	--	PREDICTED: probable N6-adenosine-methyltransferase MT-A70-like [Oryza brachyantha]
c113694.graph_c0	--	--	--	--	[R]	General function prediction only	--	Pentatricopeptide repeat-containing protein At1g10270 GN=GRP23 OS=Arabidopsis thaliana (Mouse-ear cress) PE=1 SV=1	R	General function prediction only	Pentatricopeptide repeat-containing protein [Medicago truncatula]
c112355.graph_c0	--	--	--	--	--	--	--	--	--	--	hypothetical protein MTR_6g005730 [Medicago truncatula]
c119509.graph_c1	[R]	General function prediction only	Molecular Function: IMP dehydrogenase activity (GO:0003938);; Cellular Component: mitochondrion (GO:0005739);; Cellular Component: cytosol (GO:0005829);; Biological Process: response to symbiotic fungus (GO:0009610);; Molecular Function: oxidoreductase activity, acting on single donors with incorporation of molecular oxygen, incorporation of two atoms of oxygen (GO:0016702);; Molecular Function: …	--	--	--	Nitronate monooxygenase	--	S	Function unknown	2-nitropropane dioxygenase-like protein [Medicago truncatula]
c120307.graph_c0	--	--	--	--	--	--	--	--	S	Function unknown	Calmodulin-binding protein [Medicago truncatula]
c122041.graph_c0	[GEPR]	--	Biological Process: carbohydrate transport (GO:0008643);; Molecular Function: symporter activity (GO:0015293);; Cellular Component: integral component of membrane (GO:0016021);; Molecular Function: substrate-specific transmembrane transporter activity (GO:0022891);; Molecular Function: 2-alkenal reductase [NAD(P)] activity (GO:0032440);; Biological Process: transmembrane transport (GO:0055085);; …	--	[R]	General function prediction only	Sugar (and other) transporter;; Major Facilitator Superfamily;; Asparaginase	Hexose carrier protein HEX6 GN=HEX6 OS=Ricinus communis (Castor bean) PE=2 SV=1	R	General function prediction only	Hexose carrier [Medicago truncatula]
c117921.graph_c0	--	--	--	--	--	--	FAR1 DNA-binding domain	Putative protein FAR1-RELATED SEQUENCE 10 GN=FRS10 OS=Arabidopsis thaliana (Mouse-ear cress) PE=2 SV=2	--	--	FAR1 DNA-binding domain protein [Medicago truncatula]
c111628.graph_c0	--	--	--	--	--	--	--	--	--	--	hypothetical protein MTR_4g005850 [Medicago truncatula]
c115326.graph_c0	--	--	Molecular Function: transferase activity, transferring hexosyl groups (GO:0016758);; Molecular Function: histone-lysine N-methyltransferase activity (GO:0018024);; Biological Process: histone lysine methylation (GO:0034968);;	--	--	--	--	--	--	--	ubiquitin-binding WIYLD domain protein [Medicago truncatula]
c102867.graph_c1	--	--	--	--	--	--	--	--	--	--	hypothetical protein MTR_3g092760 [Medicago truncatula]
c120015.graph_c0	--	--	--	--	--	--	--	--	--	--	leguminosin group486 secreted peptide [Medicago truncatula]
c111307.graph_c1	--	--	Molecular Function: methyltransferase activity (GO:0008168);; Biological Process: methylation (GO:0032259);;	K08241|0|mtr:MTR_124s0007|Jasmonate O-methyltransferase; K08241 jasmonate O-methyltransferase [EC:2.1.1.141] (A)	--	--	SAM dependent carboxyl methyltransferase	Jasmonate O-methyltransferase GN=JMT OS=Brassica rapa subsp. pekinensis (Chinese cabbage) PE=1 SV=1	I	Lipid transport and metabolism	salicylic acid carboxyl methyltransferase [Medicago truncatula]
c99253.graph_c1	--	--	Molecular Function: DNA binding (GO:0003677);; Molecular Function: sequence-specific DNA binding transcription factor activity (GO:0003700);; Cellular Component: nucleus (GO:0005634);; Biological Process: regulation of transcription, DNA-templated (GO:0006355);;	K09284|1.89316e-170|cam:101495928|floral homeotic protein APETALA 2-like; K09284 AP2-like factor, euAP2 lineage (A)	--	--	AP2 domain	Floral homeotic protein APETALA 2 GN=AP2 OS=Arabidopsis thaliana (Mouse-ear cress) PE=1 SV=1	K	Transcription	AP2 domain transcription factor [Medicago truncatula]
c121572.graph_c0	--	--	Molecular Function: RNA binding (GO:0003723);; Biological Process: mRNA processing (GO:0006397);; Biological Process: tRNA processing (GO:0008033);; Biological Process: RNA splicing (GO:0008380);; Cellular Component: chloroplast (GO:0009507);;	--	--	--	Type II intron maturase;; MatK/TrnK amino terminal region	Maturase K {ECO:0000255|HAMAP-Rule:MF_01390} OS=Medicago truncatula (Barrel medic) PE=3 SV=1	J	Translation, ribosomal structure and biogenesis	maturase K [Medicago sativa]
c106089.graph_c1	--	--	Molecular Function: DNA binding (GO:0003677);; Cellular Component: nucleus (GO:0005634);;	--	--	--	SBP domain	Squamosa promoter-binding-like protein 12 GN=SPL12 OS=Oryza sativa subsp. indica (Rice) PE=2 SV=1	K	Transcription	squamosa promoter-binding-like protein [Medicago truncatula]
c117913.graph_c1	--	--	Biological Process: ubiquitin-dependent protein catabolic process (GO:0006511);;	--	[D]	Cell cycle control, cell division, chromosome partitioning	Cullin family;; Skp1 family, tetramerisation domain;; Skp1 family, dimerisation domain	Cullin-1 GN=CUL1 OS=Arabidopsis thaliana (Mouse-ear cress) PE=1 SV=1	D	Cell cycle control, cell division, chromosome partitioning	PREDICTED: cullin-1-like [Cicer arietinum]
c112653.graph_c0	--	--	Cellular Component: integral component of membrane (GO:0016021);;	--	[V]	Defense mechanisms	Inhibitor of apoptosis-promoting Bax1	Bax inhibitor 1 GN=BI-1 OS=Arabidopsis thaliana (Mouse-ear cress) PE=1 SV=1	T	Signal transduction mechanisms	PREDICTED: bax inhibitor 1-like [Sesamum indicum]
c112318.graph_c1	--	--	Molecular Function: DNA binding (GO:0003677);; Molecular Function: sequence-specific DNA binding transcription factor activity (GO:0003700);; Cellular Component: nucleus (GO:0005634);; Biological Process: regulation of transcription, DNA-templated (GO:0006355);;	K09284|6.73131e-54|mtr:MTR_4g061200|Transcription factor APETALA2; K09284 AP2-like factor, euAP2 lineage (A)	--	--	--	--	K	Transcription	AP2-like ethylene-responsive transcription factor [Medicago truncatula]
c115971.graph_c0	--	--	Molecular Function: ATP binding (GO:0005524);; Biological Process: defense response (GO:0006952);; Biological Process: signal transduction (GO:0007165);; Molecular Function: nucleoside-triphosphatase activity (GO:0017111);; Molecular Function: ADP binding (GO:0043531);;	--	--	--	NB-ARC domain	TMV resistance protein N GN=N OS=Nicotiana glutinosa (Tobacco) PE=1 SV=1	R	General function prediction only	NBS resistance protein [Medicago truncatula]
c122865.graph_c1	[RTKL]	--	Molecular Function: cyclin-dependent protein serine/threonine kinase activity (GO:0004693);; Molecular Function: protein tyrosine kinase activity (GO:0004713);; Molecular Function: ATP binding (GO:0005524);; Biological Process: protein phosphorylation (GO:0006468);; Biological Process: positive regulation of translation (GO:0045727);;	K08829|0|mtr:MTR_8g012450|Serine/threonine protein kinase MHK; K08829 male germ cell-associated kinase [EC:2.7.11.22] (A)	[T]	Signal transduction mechanisms	Protein kinase domain;; Protein tyrosine kinase;; MATH domain	Serine/threonine-protein kinase MHK GN=MHK OS=Arabidopsis thaliana (Mouse-ear cress) PE=2 SV=2	T	Signal transduction mechanisms	Serine/threonine protein kinase MHK [Medicago truncatula]
c115983.graph_c0	--	--	Molecular Function: DNA binding (GO:0003677);; Molecular Function: sequence-specific DNA binding transcription factor activity (GO:0003700);; Cellular Component: nucleus (GO:0005634);; Biological Process: regulation of transcription, DNA-templated (GO:0006355);; Biological Process: response to brassinosteroid (GO:0009741);; Biological Process: plant-type cell wall modification (GO:0009827);; Biol…	--	--	--	--	Squamosa promoter-binding-like protein 3 GN=SPL3 OS=Arabidopsis thaliana (Mouse-ear cress) PE=1 SV=2	K	Transcription	unknown [Medicago truncatula]
c121792.graph_c0	--	--	Molecular Function: DNA binding (GO:0003677);; Molecular Function: sequence-specific DNA binding transcription factor activity (GO:0003700);; Cellular Component: nucleus (GO:0005634);; Biological Process: regulation of transcription, DNA-templated (GO:0006355);;	K09284|9.38946e-113|mtr:MTR_5g016810|Transcription factor APETALA2; K09284 AP2-like factor, euAP2 lineage (A)	[H]	Coenzyme transport and metabolism	--	Delta-aminolevulinic acid dehydratase, chloroplastic (Precursor; Fragment) GN=HEMB OS=Pisum sativum (Garden pea) PE=1 SV=1	K	Transcription	AP2 domain transcription factor [Medicago truncatula]
c103146.graph_c0	--	--	Molecular Function: copper ion binding (GO:0005507);; Molecular Function: electron carrier activity (GO:0009055);; Biological Process: pollination (GO:0009856);; Cellular Component: apoplast (GO:0048046);; Biological Process: anther development (GO:0048653);;	--	--	--	Plastocyanin-like domain	Basic blue protein (Precursor) GN=ARPN OS=Arabidopsis thaliana (Mouse-ear cress) PE=2 SV=2	R	General function prediction only	Basic blue protein [Medicago truncatula]
c110409.graph_c0	--	--	Biological Process: respiratory burst involved in defense response (GO:0002679);; Biological Process: response to water deprivation (GO:0009414);; Biological Process: ethylene biosynthetic process (GO:0009693);; Biological Process: abscisic acid-activated signaling pathway (GO:0009738);; Biological Process: ethylene-activated signaling pathway (GO:0009873);; Biological Process: response to chitin…	--	--	--	--	F-box protein At2g27310 GN=At2g27310 OS=Arabidopsis thaliana (Mouse-ear cress) PE=2 SV=1	R	General function prediction only	F-box family protein [Medicago truncatula]
c112696.graph_c1	[K]	Transcription	Cellular Component: DNA-directed RNA polymerase IV complex (GO:0000418);; Molecular Function: DNA binding (GO:0003677);; Molecular Function: DNA-directed RNA polymerase activity (GO:0003899);; Molecular Function: copper ion binding (GO:0005507);; Biological Process: DNA methylation (GO:0006306);; Biological Process: methylation-dependent chromatin silencing (GO:0006346);; Biological Process: DNA-…	K16250|0|mtr:MTR_5g011000|DNA-directed RNA polymerase subunit beta; K16250 DNA-directed RNA polymerase IV subunit 1 [EC:2.7.7.6] (A)	[K]	Transcription	RNA polymerase Rpb1, domain 2;; RNA polymerase Rpb1, domain 3;; RNA polymerase Rpb1, domain 4;; RNA polymerase Rpb1, domain 1;; Protein of unknown function (DUF3223)	DNA-directed RNA polymerase IV subunit 1 GN=At1g63020 OS=Arabidopsis thaliana (Mouse-ear cress) PE=1 SV=1	K	Transcription	DNA-directed RNA polymerase subunit beta [Medicago truncatula]
c108450.graph_c0	--	--	--	--	--	--	--	Mediator of RNA polymerase II transcription subunit 33B GN=At2g48110 OS=Arabidopsis thaliana (Mouse-ear cress) PE=1 SV=1	--	--	mediator of RNA polymerase II transcription subunit 33A [Medicago truncatula]
c103838.graph_c0	--	--	Molecular Function: nucleic acid binding (GO:0003676);;	--	--	--	--	--	R	General function prediction only	hypothetical protein MtrDRAFT_AC167711g37v2 [Medicago truncatula]
c111264.graph_c2	--	--	Biological Process: cellulose biosynthetic process (GO:0030244);; Biological Process: Golgi vesicle transport (GO:0048193);;	K08497|2.9475e-74|mtr:MTR_2g028660|hypothetical protein; K08497 protein transport protein SEC20 (A)	--	--	--	--	S	Function unknown	hypothetical protein MTR_2g028660 [Medicago truncatula]
annotation of drought- responsive and exogenous nitric oxide-Responsive target genes
#ID	COG_class	COG_class_annotation	GO_annotation	KEGG_annotation	KOG_class	KOG_class_annotation	Pfam_annotation	Swissprot_annotation	eggNOG_class	eggNOG_class_annotation	nr_annotation
c121703.graph_c1	--	--	Cellular Component: ubiquitin ligase complex (GO:0000151);; Molecular Function: ubiquitin-protein transferase activity (GO:0004842);; Biological Process: protein ubiquitination (GO:0016567);;	--	--	--	U-box domain;; Zinc-finger of the MIZ type in Nse subunit	U-box domain-containing protein 21 GN=PUB21 OS=Arabidopsis thaliana (Mouse-ear cress) PE=2 SV=1	R	General function prediction only	U-box domain-containing protein [Medicago truncatula]
c105986.graph_c0	[E]	Amino acid transport and metabolism	Molecular Function: cysteine synthase activity (GO:0004124);; Cellular Component: nucleus (GO:0005634);; Cellular Component: peroxisome (GO:0005777);; Cellular Component: plasma membrane (GO:0005886);; Biological Process: cysteine biosynthetic process from serine (GO:0006535);; Biological Process: aging (GO:0007568);; Cellular Component: chloroplast (GO:0009507);; Biological Process: response to …	K01738|0|mtr:MTR_1g081610|Cysteine synthase; K01738 cysteine synthase A [EC:2.5.1.47] (A)	[E]	Amino acid transport and metabolism	Pyridoxal-phosphate dependent enzyme	Cysteine synthase OS=Citrullus lanatus (Watermelon) PE=1 SV=1	E	Amino acid transport and metabolism	Cysteine synthase [Medicago truncatula]
c115228.graph_c0	--	--	--	--	--	--	SBP domain	Squamosa promoter-binding-like protein 6 GN=SPL6 OS=Arabidopsis thaliana (Mouse-ear cress) PE=2 SV=2	S	Function unknown	LIGULELESS 1 protein, putative [Medicago truncatula]
c121105.graph_c2	--	--	--	K00430|4.90763e-159|cam:101489236|putative Peroxidase 48-like; K00430 peroxidase [EC:1.11.1.7] (A)	--	--	Peroxidase;; Peroxidase	Putative Peroxidase 48 (Precursor) GN=F17I5.60 OS=Arabidopsis thaliana (Mouse-ear cress) PE=3 SV=3	R	General function prediction only	peroxidase family protein [Medicago truncatula]
c113455.graph_c0	--	--	--	--	--	--	Putative methyltransferase;; Methyltransferase small domain	--	R	General function prediction only	PREDICTED: putative uncharacterized protein DDB_G0277003-like [Cicer arietinum]
c112279.graph_c0	--	--	Molecular Function: DNA binding (GO:0003677);; Molecular Function: zinc ion binding (GO:0008270);; Molecular Function: ligase activity (GO:0016874);;	--	[K]	Transcription	MIZ/SP-RING zinc finger;; SAP domain	E3 SUMO-protein ligase SIZ1 OS=Arabidopsis thaliana (Mouse-ear cress) PE=1 SV=2	K	Transcription	E3 SUMO-protein ligase SIZ1 [Medicago truncatula]
c118135.graph_c1	--	--	--	--	[S]	Function unknown	LETM1-like protein	--	S	Function unknown	LETM1-like protein [Medicago truncatula]
c98548.graph_c0	--	--	Cellular Component: membrane (GO:0016020);;	--	--	--	--	--	I	Lipid transport and metabolism	hypothetical protein MTR_4g127430 [Medicago truncatula]
c98869.graph_c0	--	--	--	K14767|8.62186e-55|mtr:MTR_4g087270|Something about silencing protein; K14767 U3 small nucleolar RNA-associated protein 3 (A)	--	--	Sas10/Utp3/C1D family	--	B	Chromatin structure and dynamics	Something about silencing protein [Medicago truncatula]
c114515.graph_c0	--	--	--	--	--	--	FBD;; F-box domain	F-box/FBD/LRR-repeat protein At4g26340 GN=At4g26340 OS=Arabidopsis thaliana (Mouse-ear cress) PE=2 SV=1	R	General function prediction only	F-box/FBD-like domain protein [Medicago truncatula]
c118155.graph_c0	--	--	Biological Process: metabolic process (GO:0008152);; Molecular Function: transferase activity, transferring hexosyl groups (GO:0016758);;	--	[GC]	--	--	UDP-glycosyltransferase 83A1 GN=UGT83A1 OS=Arabidopsis thaliana (Mouse-ear cress) PE=2 SV=1	G	Carbohydrate transport and metabolism	UDP-glucosyltransferase HRA25 [Medicago truncatula]
c110953.graph_c0	[GEPR]	--	Cellular Component: integral component of membrane (GO:0016021);; Biological Process: transmembrane transport (GO:0055085);;	--	[G]	Carbohydrate transport and metabolism	Major Facilitator Superfamily	--	G	Carbohydrate transport and metabolism	MFS transporter [Medicago truncatula]
c112810.graph_c0	[RTKL]	--	Molecular Function: protein serine/threonine kinase activity (GO:0004674);; Molecular Function: ATP binding (GO:0005524);; Biological Process: mRNA processing (GO:0006397);; Biological Process: positive regulation of translation (GO:0045727);; Biological Process: protein autophosphorylation (GO:0046777);;	K08287|1.33417e-30|mtr:MTR_3g076540|Serine/threonine protein kinase AFC2; K08287 dual-specificity kinase [EC:2.7.12.1] (A)	[T]	Signal transduction mechanisms	Protein kinase domain;; Protein tyrosine kinase	Serine/threonine-protein kinase AFC2 GN=AFC2 OS=Arabidopsis thaliana (Mouse-ear cress) PE=1 SV=1	T	Signal transduction mechanisms	Serine/threonine protein kinase AFC2 [Medicago truncatula]
c112006.graph_c0	--	--	Molecular Function: DNA binding (GO:0003677);; Molecular Function: sequence-specific DNA binding transcription factor activity (GO:0003700);; Cellular Component: nucleus (GO:0005634);; Biological Process: regulation of transcription, DNA-templated (GO:0006355);;	K09284|3.81369e-172|mtr:MTR_2g093060|Transcription factor APETALA2; K09284 AP2-like factor, euAP2 lineage (A)	--	--	AP2 domain	Ethylene-responsive transcription factor RAP2-7 GN=T17D12.11 OS=Arabidopsis thaliana (Mouse-ear cress) PE=2 SV=2	K	Transcription	AP2-like ethylene-responsive transcription factor [Medicago truncatula]
c108734.graph_c1	--	--	--	--	--	--	--	--	--	--	hypothetical protein MTR_4g016360 [Medicago truncatula]
c105134.graph_c0	--	--	Molecular Function: DNA binding (GO:0003677);; Cellular Component: nucleus (GO:0005634);;	--	--	--	SBP domain	Squamosa promoter-binding-like protein 13B GN=MFB16.6 OS=Arabidopsis thaliana (Mouse-ear cress) PE=3 SV=1	K	Transcription	Squamosa promoter binding protein [Medicago truncatula]
c114818.graph_c0	--	--	--	--	--	--	F-box domain	F-box/LRR-repeat protein At3g59200 GN=At3g59200 OS=Arabidopsis thaliana (Mouse-ear cress) PE=2 SV=1	R	General function prediction only	F-box/FBD-like domain protein [Medicago truncatula]
c114511.graph_c0	[RTKL]	--	Molecular Function: protein kinase activity (GO:0004672);; Molecular Function: ATP binding (GO:0005524);; Cellular Component: plasma membrane (GO:0005886);; Biological Process: protein phosphorylation (GO:0006468);; Molecular Function: chitin binding (GO:0008061);; Biological Process: cell wall macromolecule catabolic process (GO:0016998);; Biological Process: innate immune response (GO:0045087);;	--	--	--	Protein kinase domain;; Protein tyrosine kinase;; LysM domain	Protein LYK5 (Precursor) GN=LYK5 OS=Arabidopsis thaliana (Mouse-ear cress) PE=2 SV=1	T	Signal transduction mechanisms	Wall-associated receptor kinase-like protein [Medicago truncatula]
c122935.graph_c1	--	--	--	--	[R]	General function prediction only	PPR repeat family;; PPR repeat;; Pentatricopeptide repeat domain;; PPR repeat;; DYW family of nucleic acid deaminases;; Retrotransposon gag protein	Pentatricopeptide repeat-containing protein At3g13880 GN=PCMP-E89 OS=Arabidopsis thaliana (Mouse-ear cress) PE=2 SV=1	R	General function prediction only	pentatricopeptide (PPR) repeat protein [Medicago truncatula]
c117185.graph_c1	--	--	--	--	[R]	General function prediction only	--	Coronatine-insensitive protein 1 GN=T28M21.10 OS=Arabidopsis thaliana (Mouse-ear cress) PE=1 SV=1	--	--	PREDICTED: F-box protein At5g49610-like [Cicer arietinum]
c117555.graph_c0	--	--	Cellular Component: chloroplast thylakoid membrane (GO:0009535);; Cellular Component: chloroplast envelope (GO:0009941);;	--	--	--	--	Uncharacterized protein At4g37920, chloroplastic (Precursor) GN=At4g37920 OS=Arabidopsis thaliana (Mouse-ear cress) PE=1 SV=2	S	Function unknown	hypothetical protein MTR_5g030900 [Medicago truncatula]
c102110.graph_c1	[KAD]	--	Molecular Function: DNA binding (GO:0003677);; Molecular Function: chromatin binding (GO:0003682);;	K09422|1.08748e-48|mtr:MTR_4g063100|MYB transcription factor; K09422 myb proto-oncogene protein, plant (A)	[K]	Transcription	Myb-like DNA-binding domain;; Myb-like DNA-binding domain	Transcription factor MYB48 GN=MYB48 OS=Arabidopsis thaliana (Mouse-ear cress) PE=2 SV=1	K	Transcription	MYB transcription factor [Medicago truncatula]
c112302.graph_c0	--	--	--	--	--	--	--	--	--	--	ICE-like protease (caspase) p20 domain protein [Medicago truncatula]
c101102.graph_c0	[O]	Posttranslational modification, protein turnover, chaperones	Biological Process: ubiquitin-dependent protein catabolic process (GO:0006511);;	K03094|3.87976e-106|mtr:MTR_2g065720|Fimbriata-associated protein; K03094 S-phase kinase-associated protein 1 (A)	[O]	Posttranslational modification, protein turnover, chaperones	Skp1 family, dimerisation domain;; Skp1 family, tetramerisation domain	SKP1-like protein 14 GN=ASK14 OS=Arabidopsis thaliana (Mouse-ear cress) PE=1 SV=1	O	Posttranslational modification, protein turnover, chaperones	Fimbriata-associated protein [Medicago truncatula]
c103018.graph_c0	--	--	Molecular Function: nucleotide binding (GO:0000166);;	--	--	--	NB-ARC domain	TMV resistance protein N GN=N OS=Nicotiana glutinosa (Tobacco) PE=1 SV=1	--	--	disease resistance protein (TIR-NBS-LRR class) [Medicago truncatula]
c113675.graph_c0	--	--	Molecular Function: glutathione transferase activity (GO:0004364);; Cellular Component: cytoplasm (GO:0005737);; Biological Process: aromatic amino acid family metabolic process (GO:0009072);;	K01800|3.37875e-14|cam:101490720|glutathione S-transferase zeta class-like; K01800 maleylacetoacetate isomerase [EC:5.2.1.2] (A)	[O]	Posttranslational modification, protein turnover, chaperones	--	Glutathione S-transferase zeta class OS=Euphorbia esula (Leafy spurge) PE=2 SV=1	O	Posttranslational modification, protein turnover, chaperones	glutathione S-transferase tau 5 [Medicago truncatula]
c119715.graph_c0	[H]	Coenzyme transport and metabolism	Cellular Component: chloroplast (GO:0009507);; Biological Process: photosynthetic electron transport in photosystem II (GO:0009772);; Biological Process: stomatal complex morphogenesis (GO:0010103);; Biological Process: photosystem II assembly (GO:0010207);; Biological Process: plastoquinone biosynthetic process (GO:0010236);; Cellular Component: integral component of membrane (GO:0016021);; Biol…	K02548|4.4511e-109|mtr:MTR_4g094100|hypothetical protein; K02548 1,4-dihydroxy-2-naphthoate octaprenyltransferase [EC:2.5.1.74 2.5.1.-] (A)	[S]	Function unknown	--	1,4-dihydroxy-2-naphthoate polyprenyltransferase, chloroplastic (Precursor) GN=ABC4 OS=Arabidopsis thaliana (Mouse-ear cress) PE=1 SV=2	S	Function unknown	hypothetical protein MTR_4g094100 [Medicago truncatula]
c115228.graph_c3	--	--	--	--	--	--	--	--	K	Transcription	squamosa promoter-binding-like protein [Medicago truncatula]
c105319.graph_c0	--	--	Molecular Function: serine-type carboxypeptidase activity (GO:0004185);; Biological Process: proteolysis (GO:0006508);;	K16297|1.65521e-120|mtr:MTR_2g081620|Serine carboxypeptidase; K16297 serine carboxypeptidase-like clade II [EC:3.4.16.-] (A)	[OE]	--	Serine carboxypeptidase;; Serine carboxypeptidase;; Serine carboxypeptidase	Serine carboxypeptidase II-2 chain B (Precursor; Fragment) GN=CXP;2-2 OS=Hordeum vulgare (Barley) PE=1 SV=1	O	Posttranslational modification, protein turnover, chaperones	serine carboxypeptidase-like protein [Medicago truncatula]
c117369.graph_c0	--	--	--	--	--	--	N-terminal C2 in EEIG1 and EHBP1 proteins;; SBP domain	Squamosa promoter-binding-like protein 6 GN=SPL6 OS=Arabidopsis thaliana (Mouse-ear cress) PE=2 SV=2	S	Function unknown	EEIG1/EHBP1 protein amino-terminal domain protein [Medicago truncatula]
c107033.graph_c0	--	--	Molecular Function: structural constituent of ribosome (GO:0003735);; Biological Process: translation (GO:0006412);; Cellular Component: cytosolic large ribosomal subunit (GO:0022625);;	K02923|1.85427e-37|mtr:MTR_2g018680|60S ribosomal protein L38; K02923 large subunit ribosomal protein L38e (A)	[J]	Translation, ribosomal structure and biogenesis	Ribosomal L38e protein family	60S ribosomal protein L38 GN=RPL38B OS=Arabidopsis thaliana (Mouse-ear cress) PE=3 SV=1	J	Translation, ribosomal structure and biogenesis	60S ribosomal protein L38 [Medicago truncatula]
c120913.graph_c0	--	--	--	--	--	--	--	--	--	--	PREDICTED: uncharacterized protein LOC101492645 [Cicer arietinum]
c114379.graph_c0	--	--	Molecular Function: DNA binding (GO:0003677);; Cellular Component: nucleus (GO:0005634);;	--	--	--	--	Squamosa promoter-binding-like protein 9 GN=SPL9 OS=Arabidopsis thaliana (Mouse-ear cress) PE=2 SV=2	K	Transcription	Squamosa promoter-binding-like protein [Medicago truncatula]
c119831.graph_c0	--	--	Molecular Function: DNA binding (GO:0003677);; Molecular Function: sequence-specific DNA binding transcription factor activity (GO:0003700);; Cellular Component: nucleus (GO:0005634);; Biological Process: regulation of transcription, DNA-templated (GO:0006355);;	K09284|0|mtr:MTR_7g100590|Transcription factor; K09284 AP2-like factor, euAP2 lineage (A)	--	--	AP2 domain	Floral homeotic protein APETALA 2 GN=AP2 OS=Arabidopsis thaliana (Mouse-ear cress) PE=1 SV=1	K	Transcription	Transcription factor [Medicago truncatula]
c118664.graph_c0	--	--	Biological Process: metal ion transport (GO:0030001);; Molecular Function: metal ion binding (GO:0046872);;	--	--	--	--	--	R	General function prediction only	hypothetical protein MTR_7g056413 [Medicago truncatula]
c117794.graph_c0	[G]	Carbohydrate transport and metabolism	Biological Process: response to hypoxia (GO:0001666);; Molecular Function: starch synthase activity (GO:0009011);; Cellular Component: amyloplast (GO:0009501);; Cellular Component: chloroplast (GO:0009507);; Biological Process: amylopectin biosynthetic process (GO:0010021);; Biological Process: myo-inositol hexakisphosphate biosynthetic process (GO:0010264);; Biological Process: starch biosynthet…	K00703|0|mtr:MTR_6g012380|Starch synthase II; K00703 starch synthase [EC:2.4.1.21] (A)	--	--	Starch synthase catalytic domain;; Glycosyl transferases group 1;; Starch synthase catalytic domain;; Glycosyl transferases group 1;; Starch synthase catalytic domain	Granule-bound starch synthase 2, chloroplastic/amyloplastic (Precursor) OS=Pisum sativum (Garden pea) PE=1 SV=1	--	--	granule bound starch synthase [Medicago truncatula]
c107042.graph_c0	--	--	Biological Process: DNA methylation (GO:0006306);; Biological Process: methylation-dependent chromatin silencing (GO:0006346);; Biological Process: asymmetric cell division (GO:0008356);; Biological Process: regulation of flower development (GO:0009909);; Biological Process: chromatin silencing by small RNA (GO:0031048);; Biological Process: floral organ formation (GO:0048449);; Biological Proces…	--	--	--	Protein of unknown function (DUF632);; Protein of unknown function (DUF630)	--	S	Function unknown	hypothetical protein MTR_3g109450 [Medicago truncatula]
c121546.graph_c1	--	--	--	--	--	--	FBD;; F-box domain;; F-box-like	F-box/FBD/LRR-repeat protein At4g26340 GN=At4g26340 OS=Arabidopsis thaliana (Mouse-ear cress) PE=2 SV=1	R	General function prediction only	F-box/RNI/FBD-like domain protein [Medicago truncatula]
c119653.graph_c1	--	--	Molecular Function: carboxypeptidase activity (GO:0004180);;	K16297|4.69788e-13|gmx:100805028|serine carboxypeptidase-like 45-like; K16297 serine carboxypeptidase-like clade II [EC:3.4.16.-] (A)	[OE]	--	--	Serine carboxypeptidase-like 46 (Precursor) GN=SCPL46 OS=Arabidopsis thaliana (Mouse-ear cress) PE=2 SV=1	O	Posttranslational modification, protein turnover, chaperones	serine carboxypeptidase-like protein [Medicago truncatula]
c103057.graph_c2	[J]	Translation, ribosomal structure and biogenesis	Molecular Function: structural constituent of ribosome (GO:0003735);; Cellular Component: cell wall (GO:0005618);; Cellular Component: nucleolus (GO:0005730);; Cellular Component: vacuole (GO:0005773);; Biological Process: translation (GO:0006412);; Cellular Component: membrane (GO:0016020);; Cellular Component: cytosolic small ribosomal subunit (GO:0022627);;	--	[J]	Translation, ribosomal structure and biogenesis	Ribosomal protein S19e	40S ribosomal protein S19-3 GN=RPS19C OS=Arabidopsis thaliana (Mouse-ear cress) PE=2 SV=1	J	Translation, ribosomal structure and biogenesis	40S ribosomal protein S19-1 [Medicago truncatula]
c108855.graph_c1	--	--	--	--	--	--	Family of unknown function (DUF566)	QWRF motif-containing protein 4 GN=QWRF4 OS=Arabidopsis thaliana (Mouse-ear cress) PE=2 SV=1	S	Function unknown	DUF566 family protein [Medicago truncatula]
c116491.graph_c0	[L]	Replication, recombination and repair	Molecular Function: DNA binding (GO:0003677);;	K10706|3.12117e-96|mtr:MTR_5g076380|DNA-binding protein SMUBP-2; K10706 senataxin [EC:3.6.4.-] (A)	[A]	RNA processing and modification	AAA domain	Probable helicase MAGATAMA 3 GN=MAA3 OS=Arabidopsis thaliana (Mouse-ear cress) PE=2 SV=1	A	RNA processing and modification	P-loop nucleoside triphosphate hydrolase superfamily protein [Medicago truncatula]
c114698.graph_c2	--	--	--	--	--	--	Family of unknown function (DUF566)	Protein SNOWY COTYLEDON 3 GN=MMB12.2 OS=Arabidopsis thaliana (Mouse-ear cress) PE=1 SV=1	S	Function unknown	DUF566 family protein [Medicago truncatula]
c122797.graph_c3	--	--	--	--	[R]	General function prediction only	--	Putative ribonuclease H protein At1g65750 GN=At1g65750 OS=Arabidopsis thaliana (Mouse-ear cress) PE=3 SV=1	R	General function prediction only	endonuclease/exonuclease/phosphatase family protein [Medicago truncatula]
c114382.graph_c0	[O]	Posttranslational modification, protein turnover, chaperones	Molecular Function: acid-amino acid ligase activity (GO:0016881);;	K10581|0|mtr:MTR_2g013650|Ubiquitin-conjugating enzyme family protein; K10581 ubiquitin-conjugating enzyme E2 O [EC:6.3.2.19] (A)	[O]	Posttranslational modification, protein turnover, chaperones	Ubiquitin-conjugating enzyme	Probable ubiquitin-conjugating enzyme E2 24 GN=T1B8.8 OS=Arabidopsis thaliana (Mouse-ear cress) PE=2 SV=1	O	Posttranslational modification, protein turnover, chaperones	ubiquitin-conjugating enzyme E2 [Medicago truncatula]
c120927.graph_c1	[J]	Translation, ribosomal structure and biogenesis	Cellular Component: cytoplasm (GO:0005737);; Biological Process: vernalization response (GO:0010048);; Biological Process: protein processing (GO:0016485);;	K01265|0|pvu:PHAVU_007G000100g|hypothetical protein; K01265 methionyl aminopeptidase [EC:3.4.11.18] (A)	[R]	General function prediction only	Metallopeptidase family M24	Methionine aminopeptidase 2B {ECO:0000255|HAMAP-Rule:MF_03175} GN=At3g59990 OS=Arabidopsis thaliana (Mouse-ear cress) PE=2 SV=2	R	General function prediction only	methionine aminopeptidase 2B-like protein [Medicago truncatula]
c109498.graph_c1	[R]	General function prediction only	Molecular Function: nucleotide binding (GO:0000166);; Biological Process: embryo development ending in seed dormancy (GO:0009793);; Biological Process: acquisition of desiccation tolerance in seed (GO:0048700);; Cellular Component: Cul4-RING E3 ubiquitin ligase complex (GO:0080008);;	--	[R]	General function prediction only	WD domain, G-beta repeat;; Nucleoporin Nup120/160	Coatomer subunit beta&apos;-2 GN=At1g52360 OS=Arabidopsis thaliana (Mouse-ear cress) PE=2 SV=1	R	General function prediction only	guanine nucleotide-binding protein beta subunit-like protein [Medicago truncatula]
c120587.graph_c0	--	--	Molecular Function: structural constituent of cell wall (GO:0005199);; Biological Process: protein dephosphorylation (GO:0006470);; Molecular Function: protein tyrosine/serine/threonine phosphatase activity (GO:0008138);; Biological Process: metal ion transport (GO:0030001);; Molecular Function: metal ion binding (GO:0046872);;	--	[P]	Inorganic ion transport and metabolism	Heavy-metal-associated domain	Copper transport protein ATX1 GN=ATX1 OS=Arabidopsis thaliana (Mouse-ear cress) PE=1 SV=1	P	Inorganic ion transport and metabolism	unknown [Medicago truncatula]
c111949.graph_c0	--	--	Molecular Function: methyltransferase activity (GO:0008168);; Biological Process: methylation (GO:0032259);; Biological Process: photoperiodism, flowering (GO:0048573);;	K15451|1.64971e-155|cam:101510447|leucine carboxyl methyltransferase 2-like; K15451 tRNA wybutosine-synthesizing protein 4 [EC:2.1.1.290 2.3.1.231] (A)	[O]	Posttranslational modification, protein turnover, chaperones	Leucine carboxyl methyltransferase	--	O	Posttranslational modification, protein turnover, chaperones	leucine carboxyl methyltransferase [Medicago truncatula]
c103590.graph_c0	--	--	--	--	[S]	Function unknown	E2F-associated phosphoprotein	--	S	Function unknown	E2F-associated phosphoprotein [Medicago truncatula]
c118099.graph_c0	--	--	--	--	--	--	--	--	--	--	hypothetical protein MTR_4g065050 [Medicago truncatula]
c122637.graph_c0	--	--	Molecular Function: protein kinase activity (GO:0004672);; Biological Process: defense response (GO:0006952);; Biological Process: signal transduction (GO:0007165);; Biological Process: phosphorylation (GO:0016310);; Molecular Function: ADP binding (GO:0043531);;	--	--	--	TIR domain;; TIR domain;; MTH538 TIR-like domain (DUF1863)	TMV resistance protein N GN=N OS=Nicotiana glutinosa (Tobacco) PE=1 SV=1	S	Function unknown	unknown [Medicago truncatula]
c113079.graph_c0	--	--	Molecular Function: nucleotide binding (GO:0000166);; Molecular Function: protein kinase activity (GO:0004672);; Cellular Component: membrane (GO:0016020);; Biological Process: phosphorylation (GO:0016310);;	--	--	--	Leucine Rich repeats (2 copies);; Leucine Rich Repeat;; Leucine rich repeat;; Leucine Rich repeat;; Leucine rich repeat;; Leucine Rich repeats (2 copies);; Leucine Rich Repeat	LRR receptor-like serine/threonine-protein kinase HSL2 (Precursor) GN=HSL2 OS=Arabidopsis thaliana (Mouse-ear cress) PE=2 SV=1	T	Signal transduction mechanisms	PREDICTED: receptor-like protein kinase HSL1-like [Cicer arietinum]
c105400.graph_c0	--	--	Molecular Function: transcription cofactor activity (GO:0003712);; Biological Process: regulation of transcription, DNA-templated (GO:0006355);;	--	--	--	--	--	S	Function unknown	hypothetical protein MTR_4g114900 [Medicago truncatula]
c104905.graph_c0	--	--	--	--	--	--	--	--	--	--	hypothetical protein MTR_1g054150 [Medicago truncatula]
c117105.graph_c0	[G]	Carbohydrate transport and metabolism	Biological Process: pyridine nucleotide biosynthetic process (GO:0019363);; Biological Process: nicotinamide nucleotide metabolic process (GO:0046496);;	--	[G]	Carbohydrate transport and metabolism	ATP-NAD kinase	NAD kinase 2, chloroplastic (Precursor) GN=NADK2 OS=Arabidopsis thaliana (Mouse-ear cress) PE=1 SV=1	G	Carbohydrate transport and metabolism	NAD/NADH kinase family protein [Medicago truncatula]
c115642.graph_c0	[J]	Translation, ribosomal structure and biogenesis	Biological Process: pseudouridine synthesis (GO:0001522);; Molecular Function: RNA binding (GO:0003723);; Biological Process: one-carbon metabolic process (GO:0006730);; Biological Process: tRNA processing (GO:0008033);; Molecular Function: pseudouridine synthase activity (GO:0009982);;	--	[J]	Translation, ribosomal structure and biogenesis	tRNA pseudouridine synthase	--	J	Translation, ribosomal structure and biogenesis	tRNA pseudouridine synthase [Medicago truncatula]
c112565.graph_c1	[R]	General function prediction only	--	--	[R]	General function prediction only	C2 domain	Synaptotagmin-5 GN=T25N20.15 OS=Arabidopsis thaliana (Mouse-ear cress) PE=2 SV=1	R	General function prediction only	plant synaptotagmin [Medicago truncatula]
c115562.graph_c0	--	--	--	--	--	--	--	--	--	--	hypothetical protein MTR_1g095270 [Medicago truncatula]
c112048.graph_c1	--	--	--	--	--	--	SBP domain	Squamosa promoter-binding-like protein 13B GN=MFB16.6 OS=Arabidopsis thaliana (Mouse-ear cress) PE=3 SV=1	S	Function unknown	squamosa promoter-binding-like protein [Medicago truncatula]
c111080.graph_c1	--	--	Biological Process: transport (GO:0006810);; Molecular Function: NADH dehydrogenase (ubiquinone) activity (GO:0008137);; Cellular Component: chloroplast thylakoid membrane (GO:0009535);; Cellular Component: integral component of membrane (GO:0016021);; Biological Process: ATP synthesis coupled electron transport (GO:0042773);; Molecular Function: quinone binding (GO:0048038);;	K05577|0|mtr:MTR_7g021740|A subunit of NADH dehydrogenase; K05577 NAD(P)H-quinone oxidoreductase subunit 5 [EC:1.6.5.3] (A)	[C]	Energy production and conversion	NADH-Ubiquinone oxidoreductase (complex I) subunit C-terminus;; NADH-Ubiquinone/plastoquinone (complex I), various chains;; NADH-Ubiquinone oxidoreductase (complex I), chain 5 N-terminus;; Photosynthetic reaction centre protein;; Ribosomal L32p protein family	NAD(P)H-quinone oxidoreductase subunit 5, chloroplastic GN=ndhF OS=Vicia faba (Broad bean) PE=3 SV=1	C	Energy production and conversion	A subunit of NADH dehydrogenase [Medicago truncatula]
c119037.graph_c0	[L]	Replication, recombination and repair	Molecular Function: nuclease activity (GO:0004518);;	--	[R]	General function prediction only	Reverse transcriptase (RNA-dependent DNA polymerase);; zinc-binding in reverse transcriptase;; Reverse transcriptase-like	Putative ribonuclease H protein At1g65750 GN=At1g65750 OS=Arabidopsis thaliana (Mouse-ear cress) PE=3 SV=1	R	General function prediction only	PREDICTED: putative ribonuclease H protein At1g65750 [Malus domestica]
c120969.graph_c1	--	--	Molecular Function: nucleic acid binding (GO:0003676);; Molecular Function: zinc ion binding (GO:0008270);;	K13128|0|mtr:MTR_082s0041|Zinc finger CCHC domain-containing protein; K13128 zinc finger CCHC domain-containing protein 8 (A)	[S]	Function unknown	PSP	--	S	Function unknown	Zinc finger CCHC domain-containing protein [Medicago truncatula]
c121010.graph_c0	--	--	Molecular Function: S-adenosylmethionine-dependent methyltransferase activity (GO:0008757);; Cellular Component: chloroplast (GO:0009507);; Biological Process: embryo development ending in seed dormancy (GO:0009793);; Cellular Component: nuclear speck (GO:0016607);; Biological Process: mRNA methylation (GO:0080009);;	K05925|1.78093e-99|mtr:MTR_8g104280|N6-adenosine-methyltransferase MT-A70-like protein; K05925 mRNA (2'-O-methyladenosine-N6-)-methyltransferase [EC:2.1.1.62] (A)	[A]	RNA processing and modification	--	Putative N6-adenosine-methyltransferase MT-A70-like GN=MtrDRAFT_AC148918g15v1 OS=Medicago truncatula (Barrel medic) PE=3 SV=1	A	RNA processing and modification	N6-adenosine-methyltransferase MT-A70-like protein [Medicago truncatula]
c119998.graph_c2	--	--	--	--	--	--	--	--	S	Function unknown	hypothetical protein MtrDRAFT_AC147481g41v2 [Medicago truncatula]
c122498.graph_c0	--	--	--	--	--	--	--	--	--	--	PREDICTED: uncharacterized protein LOC101505942 [Cicer arietinum]
c119785.graph_c1	--	--	--	--	--	--	--	--	T	Signal transduction mechanisms	Resistance protein RGC [Medicago truncatula]
c118519.graph_c0	--	--	Molecular Function: DNA binding (GO:0003677);; Molecular Function: sequence-specific DNA binding transcription factor activity (GO:0003700);; Cellular Component: nucleus (GO:0005634);; Biological Process: regulation of transcription, DNA-templated (GO:0006355);;	--	--	--	SBP domain	Squamosa promoter-binding-like protein 6 GN=SPL6 OS=Arabidopsis thaliana (Mouse-ear cress) PE=2 SV=2	K	Transcription	squamosa promoter-binding-like protein [Medicago truncatula]
c109154.graph_c1	[S]	Function unknown	Molecular Function: catalytic activity (GO:0003824);; Biological Process: heat acclimation (GO:0010286);; Biological Process: coenzyme M biosynthetic process (GO:0019295);;	--	--	--	(2R)-phospho-3-sulfolactate synthase (ComA)	--	S	Function unknown	(2R)-phospho-3-sulfolactate synthase ComA [Medicago truncatula]
c118390.graph_c0	--	--	--	K05925|1.23453e-40|obr:102715647|probable N6-adenosine-methyltransferase MT-A70-like; K05925 mRNA (2'-O-methyladenosine-N6-)-methyltransferase [EC:2.1.1.62] (A)	[A]	RNA processing and modification	C2H2-type zinc finger;; Zinc finger, C2H2 type;; Zinc-finger double-stranded RNA-binding	Probable N6-adenosine-methyltransferase MT-A70-like OS=Oryza sativa subsp. japonica (Rice) PE=2 SV=1	--	--	PREDICTED: probable N6-adenosine-methyltransferase MT-A70-like [Oryza brachyantha]
c117408.graph_c1	--	--	Molecular Function: O-methyltransferase activity (GO:0008171);; Biological Process: methylation (GO:0032259);; Molecular Function: protein dimerization activity (GO:0046983);;	K13066|8.21835e-53|cam:101499314|caffeic acid 3-O-methyltransferase 1-like; K13066 caffeic acid 3-O-methyltransferase [EC:2.1.1.68] (A)	[R]	General function prediction only	O-methyltransferase	Caffeic acid 3-O-methyltransferase OS=Medicago sativa (Alfalfa) PE=1 SV=1	R	General function prediction only	caffeic acid O-methyltransferase [Medicago truncatula]
c113694.graph_c0	--	--	--	--	[R]	General function prediction only	--	Pentatricopeptide repeat-containing protein At1g10270 GN=GRP23 OS=Arabidopsis thaliana (Mouse-ear cress) PE=1 SV=1	R	General function prediction only	Pentatricopeptide repeat-containing protein [Medicago truncatula]
c112355.graph_c0	--	--	--	--	--	--	--	--	--	--	hypothetical protein MTR_6g005730 [Medicago truncatula]
c119509.graph_c1	[R]	General function prediction only	Molecular Function: IMP dehydrogenase activity (GO:0003938);; Cellular Component: mitochondrion (GO:0005739);; Cellular Component: cytosol (GO:0005829);; Biological Process: response to symbiotic fungus (GO:0009610);; Molecular Function: oxidoreductase activity, acting on single donors with incorporation of molecular oxygen, incorporation of two atoms of oxygen (GO:0016702);; Molecular Function: …	--	--	--	Nitronate monooxygenase	--	S	Function unknown	2-nitropropane dioxygenase-like protein [Medicago truncatula]
c120307.graph_c0	--	--	--	--	--	--	--	--	S	Function unknown	Calmodulin-binding protein [Medicago truncatula]
c122041.graph_c0	[GEPR]	--	Biological Process: carbohydrate transport (GO:0008643);; Molecular Function: symporter activity (GO:0015293);; Cellular Component: integral component of membrane (GO:0016021);; Molecular Function: substrate-specific transmembrane transporter activity (GO:0022891);; Molecular Function: 2-alkenal reductase [NAD(P)] activity (GO:0032440);; Biological Process: transmembrane transport (GO:0055085);; …	--	[R]	General function prediction only	Sugar (and other) transporter;; Major Facilitator Superfamily;; Asparaginase	Hexose carrier protein HEX6 GN=HEX6 OS=Ricinus communis (Castor bean) PE=2 SV=1	R	General function prediction only	Hexose carrier [Medicago truncatula]
c120707.graph_c2	[R]	General function prediction only	Cellular Component: peroxisome (GO:0005777);; Biological Process: metabolic process (GO:0008152);; Molecular Function: hydrolase activity (GO:0016787);;	--	[I]	Lipid transport and metabolism	Alpha/beta hydrolase family;; Alpha/beta hydrolase family;; alpha/beta hydrolase fold;; BAAT / Acyl-CoA thioester hydrolase C terminal;; Prolyl oligopeptidase family;; Putative lysophospholipase;; Protein of unknown function (DUF1749)	--	I	Lipid transport and metabolism	hypothetical protein MTR_1g016050 [Medicago truncatula]
c106664.graph_c0	--	--	Molecular Function: ion binding (GO:0043167);; Molecular Function: organic cyclic compound binding (GO:0097159);; Molecular Function: heterocyclic compound binding (GO:1901363);;	--	[R]	General function prediction only	Domain of unknown function (DUF4283);; Zinc knuckle	--	--	--	hypothetical protein MTR_1g100140 [Medicago truncatula]
c117921.graph_c0	--	--	--	--	--	--	FAR1 DNA-binding domain	Putative protein FAR1-RELATED SEQUENCE 10 GN=FRS10 OS=Arabidopsis thaliana (Mouse-ear cress) PE=2 SV=2	--	--	FAR1 DNA-binding domain protein [Medicago truncatula]
c120738.graph_c0	[V]	Defense mechanisms	Biological Process: drug transmembrane transport (GO:0006855);; Molecular Function: drug transmembrane transporter activity (GO:0015238);; Molecular Function: antiporter activity (GO:0015297);; Cellular Component: membrane (GO:0016020);; Molecular Function: purine ribonucleoside binding (GO:0032550);; Molecular Function: adenyl ribonucleotide binding (GO:0032559);; Molecular Function: anion bindi…	--	[T]	Signal transduction mechanisms	NB-ARC domain;; AAA domain	Putative disease resistance protein At1g50180 GN=At1g50180 OS=Arabidopsis thaliana (Mouse-ear cress) PE=3 SV=2	T	Signal transduction mechanisms	disease resistance protein (CC-NBS-LRR class) family protein [Medicago truncatula]
c115697.graph_c0	--	--	Molecular Function: DNA binding (GO:0003677);; Molecular Function: chromatin binding (GO:0003682);;	--	[O]	Posttranslational modification, protein turnover, chaperones	--	Protein RADIALIS-like 3 GN=RL3 OS=Arabidopsis thaliana (Mouse-ear cress) PE=2 SV=1	O	Posttranslational modification, protein turnover, chaperones	hypothetical protein MTR_1g086180 [Medicago truncatula]
c111628.graph_c0	--	--	--	--	--	--	--	--	--	--	hypothetical protein MTR_4g005850 [Medicago truncatula]
c109550.graph_c0	--	--	Cellular Component: endoplasmic reticulum (GO:0005783);; Cellular Component: Golgi apparatus (GO:0005794);; Biological Process: negative regulation of ethylene-activated signaling pathway (GO:0010105);; Cellular Component: integral component of membrane (GO:0016021);;	--	[S]	Function unknown	Protein of unknown function (DUF778);; Protein of unknown function (DUF778)	Protein REVERSION-TO-ETHYLENE SENSITIVITY1 GN=RTE1 OS=Arabidopsis thaliana (Mouse-ear cress) PE=1 SV=1	S	Function unknown	Transmembrane protein [Medicago truncatula]
c115326.graph_c0	--	--	Molecular Function: transferase activity, transferring hexosyl groups (GO:0016758);; Molecular Function: histone-lysine N-methyltransferase activity (GO:0018024);; Biological Process: histone lysine methylation (GO:0034968);;	--	--	--	--	--	--	--	ubiquitin-binding WIYLD domain protein [Medicago truncatula]
c105502.graph_c0	[RTKL]	--	Molecular Function: protein serine/threonine kinase activity (GO:0004674);; Molecular Function: non-membrane spanning protein tyrosine kinase activity (GO:0004715);; Molecular Function: ATP binding (GO:0005524);; Cellular Component: plasma membrane (GO:0005886);; Biological Process: protein phosphorylation (GO:0006468);; Biological Process: response to salicylic acid (GO:0009751);; Molecular Func…	--	--	--	Protein kinase domain;; Protein tyrosine kinase	L-type lectin-domain containing receptor kinase IV.1 (Precursor) GN=F13M22.21 OS=Arabidopsis thaliana (Mouse-ear cress) PE=2 SV=1	T	Signal transduction mechanisms	L-type lectin-domain receptor kinase IV.2-like protein [Medicago truncatula]
c120015.graph_c0	--	--	--	--	--	--	--	--	--	--	leguminosin group486 secreted peptide [Medicago truncatula]
c111307.graph_c1	--	--	Molecular Function: methyltransferase activity (GO:0008168);; Biological Process: methylation (GO:0032259);;	K08241|0|mtr:MTR_124s0007|Jasmonate O-methyltransferase; K08241 jasmonate O-methyltransferase [EC:2.1.1.141] (A)	--	--	SAM dependent carboxyl methyltransferase	Jasmonate O-methyltransferase GN=JMT OS=Brassica rapa subsp. pekinensis (Chinese cabbage) PE=1 SV=1	I	Lipid transport and metabolism	salicylic acid carboxyl methyltransferase [Medicago truncatula]
c99253.graph_c1	--	--	Molecular Function: DNA binding (GO:0003677);; Molecular Function: sequence-specific DNA binding transcription factor activity (GO:0003700);; Cellular Component: nucleus (GO:0005634);; Biological Process: regulation of transcription, DNA-templated (GO:0006355);;	K09284|1.89316e-170|cam:101495928|floral homeotic protein APETALA 2-like; K09284 AP2-like factor, euAP2 lineage (A)	--	--	AP2 domain	Floral homeotic protein APETALA 2 GN=AP2 OS=Arabidopsis thaliana (Mouse-ear cress) PE=1 SV=1	K	Transcription	AP2 domain transcription factor [Medicago truncatula]
c120181.graph_c0	[O]	Posttranslational modification, protein turnover, chaperones	--	--	--	--	TPR repeat;; DnaJ domain	Chaperone protein dnaJ 72 GN=T3K9.23 OS=Arabidopsis thaliana (Mouse-ear cress) PE=2 SV=1	S	Function unknown	heat shock protein 70 (HSP70)-interacting protein, putative [Medicago truncatula]
c121572.graph_c0	--	--	Molecular Function: RNA binding (GO:0003723);; Biological Process: mRNA processing (GO:0006397);; Biological Process: tRNA processing (GO:0008033);; Biological Process: RNA splicing (GO:0008380);; Cellular Component: chloroplast (GO:0009507);;	--	--	--	Type II intron maturase;; MatK/TrnK amino terminal region	Maturase K {ECO:0000255|HAMAP-Rule:MF_01390} OS=Medicago truncatula (Barrel medic) PE=3 SV=1	J	Translation, ribosomal structure and biogenesis	maturase K [Medicago sativa]
c119218.graph_c1	[Q]	Secondary metabolites biosynthesis, transport and catabolism	Molecular Function: copper ion binding (GO:0005507);; Cellular Component: extracellular region (GO:0005576);; Molecular Function: L-ascorbate oxidase activity (GO:0008447);; Biological Process: oxidation-reduction process (GO:0055114);;	K00423|0|cam:101511136|L-ascorbate oxidase-like; K00423 L-ascorbate oxidase [EC:1.10.3.3] (A)	[Q]	Secondary metabolites biosynthesis, transport and catabolism	Multicopper oxidase;; Multicopper oxidase;; Multicopper oxidase	L-ascorbate oxidase (Precursor) GN=AAO OS=Nicotiana tabacum (Common tobacco) PE=2 SV=1	Q	Secondary metabolites biosynthesis, transport and catabolism	L-ascorbate oxidase [Medicago truncatula]
c106089.graph_c1	--	--	Molecular Function: DNA binding (GO:0003677);; Cellular Component: nucleus (GO:0005634);;	--	--	--	SBP domain	Squamosa promoter-binding-like protein 12 GN=SPL12 OS=Oryza sativa subsp. indica (Rice) PE=2 SV=1	K	Transcription	squamosa promoter-binding-like protein [Medicago truncatula]
c117913.graph_c1	--	--	Biological Process: ubiquitin-dependent protein catabolic process (GO:0006511);;	--	[D]	Cell cycle control, cell division, chromosome partitioning	Cullin family;; Skp1 family, tetramerisation domain;; Skp1 family, dimerisation domain	Cullin-1 GN=CUL1 OS=Arabidopsis thaliana (Mouse-ear cress) PE=1 SV=1	D	Cell cycle control, cell division, chromosome partitioning	PREDICTED: cullin-1-like [Cicer arietinum]
c112318.graph_c1	--	--	Molecular Function: DNA binding (GO:0003677);; Molecular Function: sequence-specific DNA binding transcription factor activity (GO:0003700);; Cellular Component: nucleus (GO:0005634);; Biological Process: regulation of transcription, DNA-templated (GO:0006355);;	K09284|6.73131e-54|mtr:MTR_4g061200|Transcription factor APETALA2; K09284 AP2-like factor, euAP2 lineage (A)	--	--	--	--	K	Transcription	AP2-like ethylene-responsive transcription factor [Medicago truncatula]
c115799.graph_c0	--	--	--	--	[K]	Transcription	Double-stranded RNA binding motif;; NLI interacting factor-like phosphatase	RNA polymerase II C-terminal domain phosphatase-like 1 GN=F17L22.130 OS=Arabidopsis thaliana (Mouse-ear cress) PE=1 SV=1	K	Transcription	double-stranded RNA-binding motif protein [Medicago truncatula]
c112787.graph_c0	--	--	Molecular Function: DNA binding (GO:0003677);; Cellular Component: nucleus (GO:0005634);; Biological Process: DNA-templated transcription, initiation (GO:0006352);; Biological Process: negative regulation of flower development (GO:0009910);; Biological Process: histone modification (GO:0016570);; Biological Process: positive regulation of transcription, DNA-templated (GO:0045893);;	K15178|5.63394e-44|gmx:100791327|RNA polymerase-associated protein RTF1 homolog; K15178 RNA polymerase-associated protein RTF1 (A)	[K]	Transcription	--	--	K	Transcription	RNA polymerase-associated RTF1-like protein [Medicago truncatula]
c115971.graph_c0	--	--	Molecular Function: ATP binding (GO:0005524);; Biological Process: defense response (GO:0006952);; Biological Process: signal transduction (GO:0007165);; Molecular Function: nucleoside-triphosphatase activity (GO:0017111);; Molecular Function: ADP binding (GO:0043531);;	--	--	--	NB-ARC domain	TMV resistance protein N GN=N OS=Nicotiana glutinosa (Tobacco) PE=1 SV=1	R	General function prediction only	NBS resistance protein [Medicago truncatula]
c122865.graph_c1	[RTKL]	--	Molecular Function: cyclin-dependent protein serine/threonine kinase activity (GO:0004693);; Molecular Function: protein tyrosine kinase activity (GO:0004713);; Molecular Function: ATP binding (GO:0005524);; Biological Process: protein phosphorylation (GO:0006468);; Biological Process: positive regulation of translation (GO:0045727);;	K08829|0|mtr:MTR_8g012450|Serine/threonine protein kinase MHK; K08829 male germ cell-associated kinase [EC:2.7.11.22] (A)	[T]	Signal transduction mechanisms	Protein kinase domain;; Protein tyrosine kinase;; MATH domain	Serine/threonine-protein kinase MHK GN=MHK OS=Arabidopsis thaliana (Mouse-ear cress) PE=2 SV=2	T	Signal transduction mechanisms	Serine/threonine protein kinase MHK [Medicago truncatula]
c115983.graph_c0	--	--	Molecular Function: DNA binding (GO:0003677);; Molecular Function: sequence-specific DNA binding transcription factor activity (GO:0003700);; Cellular Component: nucleus (GO:0005634);; Biological Process: regulation of transcription, DNA-templated (GO:0006355);; Biological Process: response to brassinosteroid (GO:0009741);; Biological Process: plant-type cell wall modification (GO:0009827);; Biol…	--	--	--	--	Squamosa promoter-binding-like protein 3 GN=SPL3 OS=Arabidopsis thaliana (Mouse-ear cress) PE=1 SV=2	K	Transcription	unknown [Medicago truncatula]
c121792.graph_c0	--	--	Molecular Function: DNA binding (GO:0003677);; Molecular Function: sequence-specific DNA binding transcription factor activity (GO:0003700);; Cellular Component: nucleus (GO:0005634);; Biological Process: regulation of transcription, DNA-templated (GO:0006355);;	K09284|9.38946e-113|mtr:MTR_5g016810|Transcription factor APETALA2; K09284 AP2-like factor, euAP2 lineage (A)	[H]	Coenzyme transport and metabolism	--	Delta-aminolevulinic acid dehydratase, chloroplastic (Precursor; Fragment) GN=HEMB OS=Pisum sativum (Garden pea) PE=1 SV=1	K	Transcription	AP2 domain transcription factor [Medicago truncatula]
c111052.graph_c0	--	--	--	--	[G]	Carbohydrate transport and metabolism	Protein of unknown function, DUF604;; Fringe-like	--	S	Function unknown	transferring glycosyl group transferase [Medicago truncatula]
c98805.graph_c0	[O]	Posttranslational modification, protein turnover, chaperones	Biological Process: metabolic process (GO:0008152);; Molecular Function: amino acid binding (GO:0016597);;	--	--	--	--	ACT domain-containing protein ACR3 {ECO:0000305} OS=Arabidopsis thaliana (Mouse-ear cress) PE=2 SV=1	R	General function prediction only	PREDICTED: uncharacterized protein LOC101494165 isoform X2 [Cicer arietinum]
c103146.graph_c0	--	--	Molecular Function: copper ion binding (GO:0005507);; Molecular Function: electron carrier activity (GO:0009055);; Biological Process: pollination (GO:0009856);; Cellular Component: apoplast (GO:0048046);; Biological Process: anther development (GO:0048653);;	--	--	--	Plastocyanin-like domain	Basic blue protein (Precursor) GN=ARPN OS=Arabidopsis thaliana (Mouse-ear cress) PE=2 SV=2	R	General function prediction only	Basic blue protein [Medicago truncatula]
c100614.graph_c0	--	--	Cellular Component: nucleus (GO:0005634);; Molecular Function: zinc ion binding (GO:0008270);; Biological Process: response to brassinosteroid (GO:0009741);; Biological Process: response to chitin (GO:0010200);; Biological Process: cellular cation homeostasis (GO:0030003);; Biological Process: divalent metal ion transport (GO:0070838);;	K16281|6.0795e-82|mtr:MTR_7g038550|RING-H2 finger protein ATL2C; K16281 RING-H2 zinc finger protein RHA1 (A)	[O]	Posttranslational modification, protein turnover, chaperones	Ring finger domain;; RING-H2 zinc finger;; Anaphase-promoting complex subunit 11 RING-H2 finger;; Zinc finger, C3HC4 type (RING finger)	E3 ubiquitin-protein ligase RHA1B GN=RHA1B OS=Arabidopsis thaliana (Mouse-ear cress) PE=2 SV=1	O	Posttranslational modification, protein turnover, chaperones	RING-H2 zinc finger RHA1a-like protein, putative [Medicago truncatula]
c110409.graph_c0	--	--	Biological Process: respiratory burst involved in defense response (GO:0002679);; Biological Process: response to water deprivation (GO:0009414);; Biological Process: ethylene biosynthetic process (GO:0009693);; Biological Process: abscisic acid-activated signaling pathway (GO:0009738);; Biological Process: ethylene-activated signaling pathway (GO:0009873);; Biological Process: response to chitin…	--	--	--	--	F-box protein At2g27310 GN=At2g27310 OS=Arabidopsis thaliana (Mouse-ear cress) PE=2 SV=1	R	General function prediction only	F-box family protein [Medicago truncatula]
c121624.graph_c0	--	--	Molecular Function: DNA binding (GO:0003677);; Molecular Function: protein kinase activity (GO:0004672);; Molecular Function: copper ion binding (GO:0005507);; Cellular Component: extracellular region (GO:0005576);; Biological Process: transcription, DNA-templated (GO:0006351);; Biological Process: cellular protein modification process (GO:0006464);; Biological Process: maintenance of meristem id…	--	--	--	gag-polypeptide of LTR copia-type	L-ascorbate oxidase (Precursor) OS=Cucumis sativus (Cucumber) PE=1 SV=1	Q	Secondary metabolites biosynthesis, transport and catabolism	Cc-nbs-lrr resistance protein [Medicago truncatula]
c114909.graph_c0	[M]	Cell wall/membrane/envelope biogenesis	Molecular Function: ATP binding (GO:0005524);; Biological Process: rRNA processing (GO:0006364);; Biological Process: tRNA metabolic process (GO:0006399);; Biological Process: cell cycle (GO:0007049);; Biological Process: regulation of cell shape (GO:0008360);; Biological Process: peptidoglycan biosynthetic process (GO:0009252);; Cellular Component: nucleoid (GO:0009295);; Cellular Component: chl…	--	--	--	Mur ligase middle domain;; Mur ligase family, glutamate ligase domain;; Mur ligase family, catalytic domain	--	R	General function prediction only	UDP-N-acetylmuramyl-tripeptide synthetase [Medicago truncatula]
c108450.graph_c0	--	--	--	--	--	--	--	Mediator of RNA polymerase II transcription subunit 33B GN=At2g48110 OS=Arabidopsis thaliana (Mouse-ear cress) PE=1 SV=1	--	--	mediator of RNA polymerase II transcription subunit 33A [Medicago truncatula]
c110381.graph_c0	[GEPR]	--	Molecular Function: sugar:proton symporter activity (GO:0005351);; Cellular Component: integral component of membrane (GO:0016021);; Biological Process: carbohydrate transmembrane transport (GO:0034219);;	--	[R]	General function prediction only	Sugar (and other) transporter	Hexose carrier protein HEX6 GN=HEX6 OS=Ricinus communis (Castor bean) PE=2 SV=1	R	General function prediction only	sugar porter (SP) family MFS transporter [Medicago truncatula]
c103838.graph_c0	--	--	Molecular Function: nucleic acid binding (GO:0003676);;	--	--	--	--	--	R	General function prediction only	hypothetical protein MtrDRAFT_AC167711g37v2 [Medicago truncatula]
c98138.graph_c0	--	--	Cellular Component: cytosol (GO:0005829);; Cellular Component: plasma membrane (GO:0005886);; Biological Process: exocytosis (GO:0006887);; Biological Process: abscisic acid-activated signaling pathway (GO:0009738);; Biological Process: intracellular signal transduction (GO:0035556);; Cellular Component: extracellular vesicular exosome (GO:0070062);;	--	[U]	Intracellular trafficking, secretion, and vesicular transport	Exo70 exocyst complex subunit	Exocyst complex component EXO70B1 GN=EXO70B1 OS=Arabidopsis thaliana (Mouse-ear cress) PE=1 SV=1	U	Intracellular trafficking, secretion, and vesicular transport	Exocyst complex component [Medicago truncatula]
c115044.graph_c2	[E]	Amino acid transport and metabolism	Molecular Function: transporter activity (GO:0005215);; Biological Process: oligopeptide transport (GO:0006857);; Cellular Component: integral component of membrane (GO:0016021);;	K14638|0|cam:101496346|peptide transporter PTR2-like; K14638 solute carrier family 15 (peptide/histidine transporter), member 3/4 (A)	[E]	Amino acid transport and metabolism	POT family	Protein NRT1/ PTR FAMILY 8.3 GN=F14H20.11 OS=Arabidopsis thaliana (Mouse-ear cress) PE=1 SV=1	E	Amino acid transport and metabolism	PREDICTED: peptide transporter PTR2-like [Cicer arietinum]
c122303.graph_c0	[O]	Posttranslational modification, protein turnover, chaperones	Molecular Function: peptide-methionine (S)-S-oxide reductase activity (GO:0008113);; Biological Process: oxidation-reduction process (GO:0055114);;	--	[O]	Posttranslational modification, protein turnover, chaperones	Peptide methionine sulfoxide reductase;; WD domain, G-beta repeat	Peptide methionine sulfoxide reductase A1 GN=K11J9.18 OS=Arabidopsis thaliana (Mouse-ear cress) PE=2 SV=1	O	Posttranslational modification, protein turnover, chaperones	heat shock protein-binding protein, putative [Medicago truncatula]
c111264.graph_c2	--	--	Biological Process: cellulose biosynthetic process (GO:0030244);; Biological Process: Golgi vesicle transport (GO:0048193);;	K08497|2.9475e-74|mtr:MTR_2g028660|hypothetical protein; K08497 protein transport protein SEC20 (A)	--	--	--	--	S	Function unknown	hypothetical protein MTR_2g028660 [Medicago truncatula]
