# Supplementary material for: Identification of Exogenous Nitric Oxide-Responsive miRNAs from Alfalfa (Medicago sativa L.) under Drought Stress by High-Throughput Sequencing
Source: Genes (Basel). 2019 Dec 26;11(1):30. doi: 10.3390/genes11010030 (PMC7016817; doi:10.3390/genes11010030)
Supplement: Supplementary file 1 [file genes-11-00030-s001.zip › Table.S12.xlsx]

## Sheet: S01_S02_vs_S04_S05_S06.GO.Biolo
#! Input file to measure the differentially expressed gene(DEG)-enrichment in annotation Biological Process GO terms by the right sided Fisher exact test.
## Term: GO term name and id, format like 'Biological Process: TERM NAME (TERM ID);'.
## mNum: DEG number in specified annotation Biological Process GO term.
## nNum: Unigene number in specified annotation Biological Process GO term.
## MNum: DEG number in all annotation Biological Process GO term.
## NNum: Unigene number in all annotation Biological Process GO term.
## GIDs: DEG IDs in specified annotation Biological Process GO term, separated by ';'.
#Term	mNum	nNum	MNum	NNum	GIDs
Biological Process: carbohydrate transport (GO:0008643);	1	49	63	21915	c122041.graph_c0
Biological Process: positive regulation of translation (GO:0045727);	1	20	63	21915	c122865.graph_c1
Biological Process: pollen tube growth (GO:0009860);	1	70	63	21915	c115983.graph_c0
Biological Process: response to brassinosteroid (GO:0009741);	1	29	63	21915	c115983.graph_c0
Biological Process: response to symbiotic fungus (GO:0009610);	1	20	63	21915	c119509.graph_c1
Biological Process: methylation (GO:0032259);	4	318	63	21915	c111307.graph_c1;c111949.graph_c0;
Biological Process: meristem development (GO:0048507);	1	6	63	21915	c115983.graph_c0
Biological Process: chromatin silencing by small RNA (GO:0031048);	1	62	63	21915	c112696.graph_c1
Biological Process: response to water deprivation (GO:0009414);	1	120	63	21915	c110409.graph_c0
Biological Process: defense response (GO:0006952);	1	1193	63	21915	c115971.graph_c0
Biological Process: abscisic acid-activated signaling pathway (GO:0009738);	1	55	63	21915	c110409.graph_c0
Biological Process: mRNA processing (GO:0006397);	1	73	63	21915	c121572.graph_c0
Biological Process: virus induced gene silencing (GO:0009616);	1	58	63	21915	c112696.graph_c1
Biological Process: phylloquinone biosynthetic process (GO:0042372);	1	2	63	21915	c119715.graph_c0
Biological Process: inflorescence development (GO:0010229);	1	12	63	21915	c115983.graph_c0
Biological Process: pollination (GO:0009856);	1	4	63	21915	c103146.graph_c0
Biological Process: response to cadmium ion (GO:0046686);	2	310	63	21915	c119509.graph_c1;c103136.graph_c0
Biological Process: ATP synthesis coupled electron transport (GO:0042773);	1	18	63	21915	c111080.graph_c1
Biological Process: para-aminobenzoic acid metabolic process (GO:0046482);	1	23	63	21915	c119509.graph_c1
Biological Process: ethylene-activated signaling pathway (GO:0009873);	1	34	63	21915	c110409.graph_c0
Biological Process: photoperiodism, flowering (GO:0048573);	1	62	63	21915	c111949.graph_c0
Biological Process: Golgi vesicle transport (GO:0048193);	1	106	63	21915	c111264.graph_c2;、
Biological Process: regulation of vegetative phase change (GO:0010321);	1	3	63	21915	c115983.graph_c0
Biological Process: respiratory burst involved in defense response (GO:0002679);	1	18	63	21915	c110409.graph_c0
Biological Process: post-embryonic morphogenesis (GO:0009886);	1	3	63	21915	c115983.graph_c0
Biological Process: intracellular signal transduction (GO:0035556);	1	130	63	21915	c110409.graph_c0
Biological Process: DNA methylation (GO:0006306);	1	140	63	21915	c112696.graph_c1
Biological Process: oxidation-reduction process (GO:0055114);	2	1818	63	21915	c119509.graph_c1;c122041.graph_c0;
Biological Process: anther development (GO:0048653);	1	30	63	21915	c103146.graph_c0
Biological Process: proteolysis (GO:0006508);	2	820	63	21915	c105319.graph_c0;c114002.graph_c0;
Biological Process: photosystem II assembly (GO:0010207);	1	103	63	21915	c119715.graph_c0
Biological Process: mRNA methylation (GO:0080009);	1	3	63	21915	c121010.graph_c0
Biological Process: mRNA modification (GO:0016556);	1	74	63	21915	c119715.graph_c0
Biological Process: plastoquinone biosynthetic process (GO:0010236);	1	3	63	21915	c119715.graph_c0
Biological Process: long-distance posttranscriptional gene silencing (GO:0010495);	1	2	63	21915	c112696.graph_c1
Biological Process: cell-cell signaling (GO:0007267);	1	54	63	21915	c112696.graph_c1
Biological Process: response to chitin (GO:0010200);	1	86	63	21915	c110409.graph_c0
Biological Process: heat acclimation (GO:0010286);	1	54	63	21915	c110409.graph_c0;
Biological Process: RNA splicing (GO:0008380);	1	31	63	21915	c121572.graph_c0
Biological Process: transport (GO:0006810);	1	292	63	21915	c111080.graph_c1
Biological Process: methylation-dependent chromatin silencing (GO:0006346);	1	57	63	21915	c112696.graph_c1
Biological Process: embryo development ending in seed dormancy (GO:0009793);	1	307	63	21915	c121010.graph_c0;
Biological Process: positive regulation of flower development (GO:0009911);	1	21	63	21915	c115983.graph_c0
Biological Process: ubiquitin-dependent protein catabolic process (GO:0006511);	1	246	63	21915	c117913.graph_c1
Biological Process: phosphate-containing compound metabolic process (GO:0006796);	1	42	63	21915	c103136.graph_c0
Biological Process: histone lysine methylation (GO:0034968);	1	59	63	21915	c115326.graph_c0
Biological Process: signal transduction (GO:0007165);	1	789	63	21915	c115971.graph_c0;
Biological Process: hyperosmotic salinity response (GO:0042538);	1	55	63	21915	c110409.graph_c0
Biological Process: ovule development (GO:0048481);	1	75	63	21915	c115983.graph_c0
Biological Process: histone H3-K9 methylation (GO:0051567);	1	118	63	21915	c112696.graph_c1
Biological Process: protein phosphorylation (GO:0006468);	1	1603	63	21915	c122865.graph_c1
Biological Process: stomatal complex morphogenesis (GO:0010103);	1	94	63	21915	c119715.graph_c0
Biological Process: production of miRNAs involved in gene silencing by miRNA (GO:0035196);	1	83	63	21915	c112696.graph_c1
Biological Process: photosynthetic electron transport in photosystem II (GO:0009772);	1	11	63	21915	c119715.graph_c0
Biological Process: nicotinamide nucleotide metabolic process (GO:0046496);	1	3	63	21915	c117105.graph_c0
Biological Process: vegetative to reproductive phase transition of meristem (GO:0010228);	1	208	63	21915	c115983.graph_c0
Biological Process: ethylene biosynthetic process (GO:0009693);	1	40	63	21915	c110409.graph_c0
Biological Process: regulation of transcription, DNA-templated (GO:0006355);	6	1166	63	21915	c112318.graph_c1;c99253.graph_c1;c121792.graph_c0;c115983.graph_c0;c119831.graph_c0;c112006.graph_c0
Biological Process: protein ubiquitination (GO:0016567);	1	286	63	21915	c121703.graph_c1;
Biological Process: cellulose biosynthetic process (GO:0030244);	1	135	63	21915	c111264.graph_c2
Biological Process: tRNA processing (GO:0008033);	1	31	63	21915	c121572.graph_c0
Biological Process: plant-type cell wall modification (GO:0009827);	1	40	63	21915	c115983.graph_c0
Biological Process: isopentenyl diphosphate biosynthetic process, methylerythritol 4-phosphate pathway (GO:0019288);	1	172	63	21915	c119715.graph_c0
Biological Process: pyridine nucleotide biosynthetic process (GO:0019363);	1	3	63	21915	c117105.graph_c0
Biological Process: amine metabolic process (GO:0009308);	1	16	63	21915	c112696.graph_c1
Biological Process: production of ta-siRNAs involved in RNA interference (GO:0010267);	1	70	63	21915	c112696.graph_c1
Biological Process: DNA-templated transcription, elongation (GO:0006354);	1	30	63	21915	c112696.graph_c1
Biological Process: transmembrane transport (GO:0055085);	2	631	63	21915	c110953.graph_c0;c122041.graph_c0;
	80
#! Input file to measure the differentially expressed gene(DEG)-enrichment in annotation Molecular Function GO terms by the right sided Fisher exact test.
## Term: GO term name and id, format like 'Molecular Function: TERM NAME (TERM ID);'.
## mNum: DEG number in specified annotation Molecular Function GO term.
## nNum: Unigene number in specified annotation Molecular Function GO term.
## MNum: DEG number in all annotation Molecular Function GO term.
## NNum: Unigene number in all annotation Molecular Function GO term.
## GIDs: DEG IDs in specified annotation Molecular Function GO term, separated by ';'.
#Term	mNum	nNum	MNum	NNum	GIDs
Molecular Function: IMP dehydrogenase activity (GO:0003938);	1	2	68	24114	c119509.graph_c1
Molecular Function: electron carrier activity (GO:0009055);	1	554	68	24114	c103146.graph_c0
Molecular Function: 1,4-dihydroxy-2-naphthoate octaprenyltransferase activity (GO:0046428);	1	1	68	24114	c119715.graph_c0
Molecular Function: quinone binding (GO:0048038);	2	30	68	24114	c112696.graph_c1;c111080.graph_c1
Molecular Function: NADH dehydrogenase (ubiquinone) activity (GO:0008137);	1	52	68	24114	c111080.graph_c1
Molecular Function: inorganic diphosphatase activity (GO:0004427);	1	14	68	24114	c103136.graph_c0
Molecular Function: ADP binding (GO:0043531);	1	1119	68	24114	c115971.graph_c0
Molecular Function: copper ion binding (GO:0005507);	2	215	68	24114	c112696.graph_c1;c103146.graph_c0
Molecular Function: S-adenosylmethionine-dependent methyltransferase activity (GO:0008757);	1	14	68	24114	c121010.graph_c0
Molecular Function: cyclin-dependent protein serine/threonine kinase activity (GO:0004693);	1	11	68	24114	c122865.graph_c1
Molecular Function: serine-type carboxypeptidase activity (GO:0004185);	1	65	68	24114	c105319.graph_c0;
Molecular Function: sequence-specific DNA binding transcription factor activity (GO:0003700);	6	718	68	24114	c112006.graph_c0;c115983.graph_c0;c119831.graph_c0;c99253.graph_c1;c121792.graph_c0;c112318.graph_c1
Molecular Function: metal ion binding (GO:0046872);	1	1027	68	24114	c115983.graph_c0
Molecular Function: RNA binding (GO:0003723);	1	1062	68	24114	c121572.graph_c0
Molecular Function: magnesium ion binding (GO:0000287);	1	165	68	24114	c103136.graph_c0
Molecular Function: DNA binding (GO:0003677);	12	1647	68	24114	c116491.graph_c0;c112318.graph_c1;c121792.graph_c0;c106089.graph_c1;c112696.graph_c1;c99253.graph_c1;c105134.graph_c0;c119831.graph_c0;c115983.graph_c0;c112006.graph_c0;c114379.graph_c0;c95310.graph_c0
Molecular Function: 2-alkenal reductase [NAD(P)] activity (GO:0032440);	1	150	68	24114	c122041.graph_c0;
Molecular Function: zinc ion binding (GO:0008270);	1	1809	68	24114	c120969.graph_c1
Molecular Function: DNA-directed RNA polymerase activity (GO:0003899);	1	115	68	24114	c112696.graph_c1
Molecular Function: carbohydrate binding (GO:0030246);	1	171	68	24114	c105502.graph_c0
Molecular Function: symporter activity (GO:0015293);	1	8	68	24114	c122041.graph_c0
Molecular Function: nitronate monooxygenase activity (GO:0018580);	1	1	68	24114	c119509.graph_c1
Molecular Function: transferase activity, transferring hexosyl groups (GO:0016758);	1	214	68	24114	c115326.graph_c0;
Molecular Function: oxidoreductase activity, acting on single donors with incorporation of molecular oxygen, incorporation of two atoms of oxygen (GO:0016702);	1	64	68	24114	c119509.graph_c1
Molecular Function: ubiquitin-protein transferase activity (GO:0004842);	1	215	68	24114	c121703.graph_c1
Molecular Function: protein tyrosine kinase activity (GO:0004713);	1	162	68	24114	c122865.graph_c1
Molecular Function: ATP binding (GO:0005524);	1	4037	68	24114	c115971.graph_c0
Molecular Function: histone-lysine N-methyltransferase activity (GO:0018024);	1	36	68	24114	c115326.graph_c0
Molecular Function: nucleic acid binding (GO:0003676);	2	1808	68	24114	c120969.graph_c1;c103838.graph_c0;
Molecular Function: substrate-specific transmembrane transporter activity (GO:0022891);	1	53	68	24114	c122041.graph_c0
Molecular Function: nucleotide binding (GO:0000166);	1	1073	68	24114	c103018.graph_c0
Molecular Function: nucleoside-triphosphatase activity (GO:0017111);	1	533	68	24114	c115971.graph_c0
Molecular Function: methyltransferase activity (GO:0008168);	2	247	68	24114	c111949.graph_c0;c111307.graph_c1
#! Input file to measure the differentially expressed gene(DEG)-enrichment in annotation Cellular Component GO terms by the right sided Fisher exact test.
## Term: GO term name and id, format like 'Cellular Component: TERM NAME (TERM ID);'.
## mNum: DEG number in specified annotation Cellular Component GO term.
## nNum: Unigene number in specified annotation Cellular Component GO term.
## MNum: DEG number in all annotation Cellular Component GO term.
## NNum: Unigene number in all annotation Cellular Component GO term.
## GIDs: DEG IDs in specified annotation Cellular Component GO term, separated by ';'.
#Term	mNum	nNum	MNum	NNum	GIDs
Cellular Component: mitochondrion (GO:0005739);	3	712	44	12438	c119509.graph_c1
Cellular Component: membrane (GO:0016020);	2	1284	44	12438	c98548.graph_c0;c103136.graph_c0;
Cellular Component: apoplast (GO:0048046);	1	283	44	12438	c103146.graph_c0
Cellular Component: chloroplast thylakoid membrane (GO:0009535);	1	229	44	12438	c111080.graph_c1;
Cellular Component: cytosol (GO:0005829);	3	953	44	12438	c119509.graph_c1;c103136.graph_c0;c107489.graph_c0
Cellular Component: cell wall (GO:0005618);	1	324	44	12438	c107489.graph_c0
Cellular Component: chloroplast (GO:0009507);	3	857	44	12438	c119715.graph_c0;c121010.graph_c0;c121572.graph_c0
Cellular Component: DNA-directed RNA polymerase IV complex (GO:0000418);	1	22	44	12438	c112696.graph_c1
Cellular Component: ubiquitin ligase complex (GO:0000151);	1	77	44	12438	c121703.graph_c1
Cellular Component: integral component of membrane (GO:0016021);	6	2218	44	12438	c111080.graph_c1;c119715.graph_c0;c122041.graph_c0;c110953.graph_c0;c112653.graph_c0
Cellular Component: nucleus (GO:0005634);	9	1899	44	12438	c112318.graph_c1;c114379.graph_c0;c115983.graph_c0;c119831.graph_c0;c112006.graph_c0;c105134.graph_c0;c106089.graph_c1;c99253.graph_c1;c121792.graph_c0
Cellular Component: nuclear speck (GO:0016607);	1	17	44	12438	c121010.graph_c0
Cellular Component: plasmodesma (GO:0009506);	1	487	44	12438	c116144.graph_c0
