# Supplementary material for: Identification of Exogenous Nitric Oxide-Responsive miRNAs from Alfalfa (Medicago sativa L.) under Drought Stress by High-Throughput Sequencing
Source: Genes (Basel). 2019 Dec 26;11(1):30. doi: 10.3390/genes11010030 (PMC7016817; doi:10.3390/genes11010030)
Supplement: Supplementary file 1 [file genes-11-00030-s001.zip › Table.S13.xlsx]

## Sheet: S01_S02_vs_S08_S09.GO.Biologica
#! Input file to measure the differentially expressed gene(DEG)-enrichment in annotation Biological Process GO terms by the right sided Fisher exact test.
## Term: GO term name and id, format like 'Biological Process: TERM NAME (TERM ID);'.
## mNum: DEG number in specified annotation Biological Process GO term.
## nNum: Unigene number in specified annotation Biological Process GO term.
## MNum: DEG number in all annotation Biological Process GO term.
## NNum: Unigene number in all annotation Biological Process GO term.
## GIDs: DEG IDs in specified annotation Biological Process GO term, separated by ';'.
#Term	mNum	nNum	MNum	NNum	GIDs
Biological Process: transmembrane transport (GO:0055085);	2	631	88	21915	c110953.graph_c0;c122041.graph_c0
Biological Process: cellular cation homeostasis (GO:0030003);	1	48	88	21915	c100614.graph_c0
Biological Process: innate immune response (GO:0045087);	1	29	88	21915	c114511.graph_c0
Biological Process: positive regulation of flower development (GO:0009911);	1	21	88	21915	c115983.graph_c0
Biological Process: transcription from plastid promoter (GO:0042793);	1	56	88	21915	c114909.graph_c0
Biological Process: response to cadmium ion (GO:0046686);	2	310	88	21915	c119509.graph_c1;c105986.graph_c0
Biological Process: ATP synthesis coupled electron transport (GO:0042773);	1	18	88	21915	c111080.graph_c1
Biological Process: one-carbon metabolic process (GO:0006730);	1	32	88	21915	c115642.graph_c0
Biological Process: hyperosmotic salinity response (GO:0042538);	1	55	88	21915	c110409.graph_c0
Biological Process: photosystem II assembly (GO:0010207);	1	103	88	21915	c119715.graph_c0
Biological Process: isopentenyl diphosphate biosynthetic process, methylerythritol 4-phosphate pathway (GO:0019288);	1	172	88	21915	c119715.graph_c0
Biological Process: transport (GO:0006810);	1	292	88	21915	c111080.graph_c1
Biological Process: ovule development (GO:0048481);	1	75	88	21915	c115983.graph_c0
Biological Process: anther development (GO:0048653);	1	30	88	21915	c103146.graph_c0
Biological Process: positive regulation of translation (GO:0045727);	2	20	88	21915	c112810.graph_c0;c122865.graph_c1
Biological Process: plant-type cell wall modification (GO:0009827);	1	40	88	21915	c115983.graph_c0
Biological Process: response to brassinosteroid (GO:0009741);	2	29	88	21915	c115983.graph_c0;c100614.graph_c0
Biological Process: pollination (GO:0009856);	1	4	88	21915	c103146.graph_c0
Biological Process: para-aminobenzoic acid metabolic process (GO:0046482);	1	23	88	21915	c119509.graph_c1
Biological Process: metal ion transport (GO:0030001);	2	74	88	21915	c118664.graph_c0;c120587.graph_c0
Biological Process: methylation (GO:0032259);	3	318	88	21915	c111307.graph_c1;c111949.graph_c0;c117408.graph_c1
Biological Process: protein phosphorylation (GO:0006468);	3	1603	88	21915	c122865.graph_c1;c114511.graph_c0;c105502.graph_c0
Biological Process: ethylene biosynthetic process (GO:0009693);	1	40	88	21915	c110409.graph_c0
Biological Process: mRNA methylation (GO:0080009);	1	3	88	21915	c121010.graph_c0
Biological Process: asymmetric cell division (GO:0008356);	1	16	88	21915	c107042.graph_c0
Biological Process: abscisic acid-activated signaling pathway (GO:0009738);	2	55	88	21915	c98138.graph_c0;c110409.graph_c0
Biological Process: chloroplast fission (GO:0010020);	1	15	88	21915	c114909.graph_c0
Biological Process: rRNA processing (GO:0006364);	1	210	88	21915	c114909.graph_c0
Biological Process: protein processing (GO:0016485);	1	15	88	21915	c120927.graph_c1
Biological Process: regulation of vegetative phase change (GO:0010321);	1	3	88	21915	c115983.graph_c0
Biological Process: intracellular signal transduction (GO:0035556);	2	130	88	21915	c110409.graph_c0;c98138.graph_c0
Biological Process: MAPK cascade (GO:0000165);	1	86	88	21915	c117818.graph_c0
Biological Process: plastoquinone biosynthetic process (GO:0010236);	1	3	88	21915	c119715.graph_c0
Biological Process: response to salicylic acid (GO:0009751);	1	21	88	21915	c105502.graph_c0
Biological Process: response to symbiotic fungus (GO:0009610);	1	20	88	21915	c119509.graph_c1
Biological Process: vernalization response (GO:0010048);	1	53	88	21915	c120927.graph_c1
Biological Process: cell cycle (GO:0007049);	1	23	88	21915	c114909.graph_c0
Biological Process: actin filament organization (GO:0007015);	1	16	88	21915	c105676.graph_c0
Biological Process: cell wall macromolecule catabolic process (GO:0016998);	1	69	88	21915	c114511.graph_c0
Biological Process: response to zinc ion (GO:0010043);	1	30	88	21915	c105986.graph_c0
Biological Process: acquisition of desiccation tolerance in seed (GO:0048700);	1	3	88	21915	c109498.graph_c1
Biological Process: histone lysine methylation (GO:0034968);	1	59	88	21915	c115326.graph_c0
Biological Process: transcription, DNA-templated (GO:0006351);	1	168	88	21915	c121624.graph_c0
Biological Process: post-embryonic morphogenesis (GO:0009886);	1	3	88	21915	c115983.graph_c0
Biological Process: DNA methylation (GO:0006306);	1	140	88	21915	c107042.graph_c0
Biological Process: cellulose biosynthetic process (GO:0030244);	1	135	88	21915	c111264.graph_c2
Biological Process: cellular protein modification process (GO:0006464);	1	61	88	21915	c121624.graph_c0
Biological Process: nicotinamide nucleotide metabolic process (GO:0046496);	1	3	88	21915	c117105.graph_c0
Biological Process: starch biosynthetic process (GO:0019252);	1	129	88	21915	c117794.graph_c0
Biological Process: photoperiodism, flowering (GO:0048573);	1	62	88	21915	c111949.graph_c0
Biological Process: metabolic process (GO:0008152);	3	928	88	21915	c120707.graph_c2;c98805.graph_c0;c118155.graph_c0
Biological Process: regulation of transcription, DNA-templated (GO:0006355);	8	1166	88	21915	c112318.graph_c1;c99253.graph_c1;c121792.graph_c0;c118519.graph_c0;c105400.graph_c0;c115983.graph_c0;c119831.graph_c0;c112006.graph_c0
Biological Process: positive regulation of transcription, DNA-templated (GO:0045893);	2	245	88	21915	c112787.graph_c0;c114909.graph_c0
Biological Process: regulation of cell shape (GO:0008360);	1	4	88	21915	c114909.graph_c0
Biological Process: meristem development (GO:0048507);	1	6	88	21915	c115983.graph_c0
Biological Process: tRNA metabolic process (GO:0006399);	1	35	88	21915	c114909.graph_c0
Biological Process: galactolipid biosynthetic process (GO:0019375);	1	42	88	21915	c117794.graph_c0
Biological Process: photosynthetic electron transport in photosystem II (GO:0009772);	1	11	88	21915	c119715.graph_c0
Biological Process: maintenance of meristem identity (GO:0010074);	1	22	88	21915	c121624.graph_c0
Biological Process: Golgi vesicle transport (GO:0048193);	1	106	88	21915	c111264.graph_c2
Biological Process: protein dephosphorylation (GO:0006470);	1	68	88	21915	c120587.graph_c0
Biological Process: thylakoid membrane organization (GO:0010027);	1	136	88	21915	c114909.graph_c0
Biological Process: translation (GO:0006412);	2	682	88	21915	c107033.graph_c0;c103057.graph_c2
Biological Process: vegetative to reproductive phase transition of meristem (GO:0010228);	1	208	88	21915	c115983.graph_c0
Biological Process: tRNA processing (GO:0008033);	2	31	88	21915	c121572.graph_c0;c115642.graph_c0
Biological Process: divalent metal ion transport (GO:0070838);	1	43	88	21915	c100614.graph_c0
Biological Process: response to chitin (GO:0010200);	2	86	88	21915	c100614.graph_c0;c110409.graph_c0
Biological Process: chromatin silencing by small RNA (GO:0031048);	1	62	88	21915	c107042.graph_c0
Biological Process: protein autophosphorylation (GO:0046777);	1	80	88	21915	c112810.graph_c0
Biological Process: aging (GO:0007568);	1	15	88	21915	c105986.graph_c0
Biological Process: DNA-templated transcription, initiation (GO:0006352);	1	43	88	21915	c112787.graph_c0
Biological Process: ubiquitin-dependent protein catabolic process (GO:0006511);	3	246	88	21915	c117913.graph_c1;c101102.graph_c0
Biological Process: amylopectin biosynthetic process (GO:0010021);	1	4	88	21915	c117794.graph_c0
Biological Process: protein ubiquitination (GO:0016567);	1	286	88	21915	c121703.graph_c1
Biological Process: myo-inositol hexakisphosphate biosynthetic process (GO:0010264);	1	38	88	21915	c117794.graph_c0
Biological Process: respiratory burst involved in defense response (GO:0002679);	1	18	88	21915	c110409.graph_c0
Biological Process: phylloquinone biosynthetic process (GO:0042372);	1	2	88	21915	c119715.graph_c0
Biological Process: phosphorylation (GO:0016310);	3	859	88	21915	c122637.graph_c0;c121624.graph_c0;c113079.graph_c0
Biological Process: embryo development ending in seed dormancy (GO:0009793);	2	307	88	21915	c121010.graph_c0;c109498.graph_c1
Biological Process: cell division (GO:0051301);	1	156	88	21915	c114909.graph_c0
Biological Process: negative regulation of ethylene-activated signaling pathway (GO:0010105);	1	6	88	21915	c109550.graph_c0
Biological Process: cysteine biosynthetic process from serine (GO:0006535);	1	21	88	21915	c105986.graph_c0
Biological Process: mRNA processing (GO:0006397);	3	73	88	21915	c112810.graph_c0;c121572.graph_c0;c109527.graph_c0
Biological Process: oligopeptide transport (GO:0006857);	1	62	88	21915	c115044.graph_c2
Biological Process: floral organ formation (GO:0048449);	1	48	88	21915	c107042.graph_c0
Biological Process: RNA splicing (GO:0008380);	1	31	88	21915	c121572.graph_c0
Biological Process: histone H3-K9 methylation (GO:0051567);	1	118	88	21915	c107042.graph_c0
Biological Process: regulation of meristem growth (GO:0010075);	1	88	88	21915	c117818.graph_c0
Biological Process: regulation of flower development (GO:0009909);	1	182	88	21915	c107042.graph_c0
Biological Process: carbohydrate transport (GO:0008643);	1	49	88	21915	c122041.graph_c0
Biological Process: response to water deprivation (GO:0009414);	1	120	88	21915	c110409.graph_c0
Biological Process: oxidation-reduction process (GO:0055114);	6	1818	88	21915	c119218.graph_c1;c119509.graph_c1;c121624.graph_c0;c122303.graph_c0;c122041.graph_c0;c108036.graph_c0
Biological Process: pyridine nucleotide biosynthetic process (GO:0019363);	1	3	88	21915	c117105.graph_c0
Biological Process: exocytosis (GO:0006887);	1	36	88	21915	c98138.graph_c0
Biological Process: aromatic amino acid family metabolic process (GO:0009072);	1	24	88	21915	c113675.graph_c0
Biological Process: inflorescence development (GO:0010229);	1	12	88	21915	c115983.graph_c0
Biological Process: peptidoglycan biosynthetic process (GO:0009252);	1	3	88	21915	c114909.graph_c0
Biological Process: stomatal complex morphogenesis (GO:0010103);	1	94	88	21915	c119715.graph_c0
Biological Process: response to hypoxia (GO:0001666);	1	23	88	21915	c117794.graph_c0
Biological Process: chloroplast relocation (GO:0009902);	1	74	88	21915	c114909.graph_c0
Biological Process: signal transduction (GO:0007165);	2	789	88	21915	c115971.graph_c0;c122637.graph_c0
Biological Process: heat acclimation (GO:0010286);	2	54	88	21915	c109154.graph_c1;c110409.graph_c0
Biological Process: pseudouridine synthesis (GO:0001522);	1	25	88	21915	c115642.graph_c0
Biological Process: histone modification (GO:0016570);	1	44	88	21915	c112787.graph_c0
Biological Process: defense response (GO:0006952);	3	1193	88	21915	c115971.graph_c0;c122637.graph_c0;c104296.graph_c0
Biological Process: pollen tube growth (GO:0009860);	1	70	88	21915	c115983.graph_c0
Biological Process: ethylene-activated signaling pathway (GO:0009873);	1	34	88	21915	c110409.graph_c0
Biological Process: floral whorl development (GO:0048438);	1	21	88	21915	c121624.graph_c0
Biological Process: translational elongation (GO:0006414);	1	168	88	21915	c97598.graph_c0
Biological Process: proteolysis (GO:0006508);	1	820	88	21915	c105319.graph_c0
Biological Process: carbohydrate transmembrane transport (GO:0034219);	1	30	88	21915	c110381.graph_c0
Biological Process: coenzyme M biosynthetic process (GO:0019295);	1	1	88	21915	c109154.graph_c1
Biological Process: ATP catabolic process (GO:0006200);	1	398	88	21915	c111290.graph_c0
Biological Process: drug transmembrane transport (GO:0006855);	1	61	88	21915	c120738.graph_c0
Biological Process: mRNA modification (GO:0016556);	2	74	88	21915	c119715.graph_c0;c121250.graph_c1
Biological Process: negative regulation of flower development (GO:0009910);	1	27	88	21915	c112787.graph_c0
Biological Process: methylation-dependent chromatin silencing (GO:0006346);	1	57	88	21915	c107042.graph_c0
#! Input file to measure the differentially expressed gene(DEG)-enrichment in annotation Molecular Function GO terms by the right sided Fisher exact test.
## Term: GO term name and id, format like 'Molecular Function: TERM NAME (TERM ID);'.
## mNum: DEG number in specified annotation Molecular Function GO term.
## nNum: Unigene number in specified annotation Molecular Function GO term.
## MNum: DEG number in all annotation Molecular Function GO term.
## NNum: Unigene number in all annotation Molecular Function GO term.
## GIDs: DEG IDs in specified annotation Molecular Function GO term, separated by ';'.
#Term	mNum	nNum	MNum	NNum	GIDs
Molecular Function: zinc ion binding (GO:0008270);	3	1809	93	24114	c112279.graph_c0;c100614.graph_c0;c120969.graph_c1
Molecular Function: pseudouridine synthase activity (GO:0009982);	1	22	93	24114	c115642.graph_c0
Molecular Function: heterocyclic compound binding (GO:1901363);	1	587	93	24114	c106664.graph_c0
Molecular Function: amino acid binding (GO:0016597);	1	42	93	24114	c98805.graph_c0
Molecular Function: ubiquitin-protein transferase activity (GO:0004842);	1	215	93	24114	c121703.graph_c1
Molecular Function: NADH dehydrogenase (ubiquinone) activity (GO:0008137);	1	52	93	24114	c111080.graph_c1
Molecular Function: ATP binding (GO:0005524);	3	4037	93	24114	c115971.graph_c0;c105502.graph_c0;c114909.graph_c0
Molecular Function: metal ion binding (GO:0046872);	3	1027	93	24114	c115983.graph_c0;c120587.graph_c0;c118664.graph_c0
Molecular Function: protein tyrosine/serine/threonine phosphatase activity (GO:0008138);	1	19	93	24114	c120587.graph_c0
Molecular Function: cysteine synthase activity (GO:0004124);	1	16	93	24114	c105986.graph_c0
Molecular Function: antiporter activity (GO:0015297);	1	63	93	24114	c120738.graph_c0
Molecular Function: transferase activity, transferring hexosyl groups (GO:0016758);	2	214	93	24114	c115326.graph_c0;c118155.graph_c0
Molecular Function: translation elongation factor activity (GO:0003746);	1	149	93	24114	c97598.graph_c0
Molecular Function: transcription cofactor activity (GO:0003712);	1	22	93	24114	c105400.graph_c0
Molecular Function: protein dimerization activity (GO:0046983);	2	334	93	24114	c121624.graph_c0;c117408.graph_c1
Molecular Function: nucleic acid binding (GO:0003676);	2	1808	93	24114	c120969.graph_c1;c103838.graph_c0
Molecular Function: anion binding (GO:0043168);	1	173	93	24114	c120738.graph_c0
Molecular Function: chitin binding (GO:0008061);	1	11	93	24114	c114511.graph_c0
Molecular Function: glutathione transferase activity (GO:0004364);	1	37	93	24114	c113675.graph_c0
Molecular Function: cyclin-dependent protein serine/threonine kinase activity (GO:0004693);	1	11	93	24114	c122865.graph_c1
Molecular Function: non-membrane spanning protein tyrosine kinase activity (GO:0004715);	1	41	93	24114	c105502.graph_c0
Molecular Function: carbohydrate binding (GO:0030246);	2	171	93	24114	c112601.graph_c0;c105502.graph_c0
Molecular Function: 4 iron, 4 sulfur cluster binding (GO:0051539);	1	51	93	24114	c119330.graph_c1
Molecular Function: sugar:proton symporter activity (GO:0005351);	1	36	93	24114	c110381.graph_c0
Molecular Function: structural constituent of cell wall (GO:0005199);	1	6	93	24114	c120587.graph_c0
Molecular Function: ADP binding (GO:0043531);	2	1119	93	24114	c115971.graph_c0c122637.graph_c0
Molecular Function: transferase activity (GO:0016740);	1	555	93	24114	c105986.graph_c0
Molecular Function: adenyl ribonucleotide binding (GO:0032559);	1	168	93	24114	c120738.graph_c0
Molecular Function: peptide-methionine (S)-S-oxide reductase activity (GO:0008113);	1	7	93	24114	c122303.graph_c0
Molecular Function: nuclease activity (GO:0004518);	1	107	93	24114	c119037.graph_c0
Molecular Function: chromatin binding (GO:0003682);	2	308	93	24114	c115697.graph_c0;c102110.graph_c1
Molecular Function: L-ascorbate oxidase activity (GO:0008447);	1	19	93	24114	c119218.graph_c1
Molecular Function: carboxypeptidase activity (GO:0004180);	1	15	93	24114	c119653.graph_c1
Molecular Function: serine-type carboxypeptidase activity (GO:0004185);	1	65	93	24114	c105319.graph_c0
Molecular Function: catalytic activity (GO:0003824);	1	719	93	24114	c109154.graph_c1
Molecular Function: transporter activity (GO:0005215);	1	241	93	24114	c115044.graph_c2
Molecular Function: drug transmembrane transporter activity (GO:0015238);	1	57	93	24114	c120738.graph_c0
Molecular Function: starch synthase activity (GO:0009011);	1	8	93	24114	c117794.graph_c0
Molecular Function: hydrolase activity (GO:0016787);	1	494	93	24114	c120707.graph_c2
Molecular Function: symporter activity (GO:0015293);	1	8	93	24114	c122041.graph_c0
Molecular Function: quinone binding (GO:0048038);	1	30	93	24114	c111080.graph_c1
Molecular Function: methyltransferase activity (GO:0008168);	2	247	93	24114	c111949.graph_c0;c111307.graph_c1
Molecular Function: structural constituent of ribosome (GO:0003735);	2	671	93	24114	c107033.graph_c0;c103057.graph_c2
Molecular Function: protein kinase activity (GO:0004672);	4	445	93	24114	c114511.graph_c0;c121624.graph_c0;c122637.graph_c0;c113079.graph_c0
Molecular Function: nucleotide binding (GO:0000166);	3	1073	93	24114	c109498.graph_c1;c103018.graph_c0;c113079.graph_c0
Molecular Function: organic cyclic compound binding (GO:0097159);	1	587	93	24114	c106664.graph_c0
Molecular Function: histone-lysine N-methyltransferase activity (GO:0018024);	1	36	93	24114	c115326.graph_c0
Molecular Function: substrate-specific transmembrane transporter activity (GO:0022891);	1	53	93	24114	c122041.graph_c0
Molecular Function: oxidoreductase activity (GO:0016491);	1	514	93	24114	c121624.graph_c0
Molecular Function: 2-alkenal reductase [NAD(P)] activity (GO:0032440);	1	150	93	24114	c122041.graph_c0
Molecular Function: S-adenosylmethionine-dependent methyltransferase activity (GO:0008757);	1	14	93	24114	c121010.graph_c0
Molecular Function: sequence-specific DNA binding transcription factor activity (GO:0003700);	7	718	93	24114	c112006.graph_c0;c115983.graph_c0;c119831.graph_c0;c99253.graph_c1;c121792.graph_c0;c118519.graph_c0;c112318.graph_c1
Molecular Function: ion binding (GO:0043167);	1	219	93	24114	c106664.graph_c0
Molecular Function: oxidoreductase activity, acting on single donors with incorporation of molecular oxygen, incorporation of two atoms of oxygen (GO:0016702);	1	64	93	24114	c119509.graph_c1
Molecular Function: aldose 1-epimerase activity (GO:0004034);	1	7	93	24114	c112601.graph_c0
Molecular Function: purine ribonucleoside binding (GO:0032550);	1	176	93	24114	c120738.graph_c0
Molecular Function: O-methyltransferase activity (GO:0008171);	1	31	93	24114	c117408.graph_c1
Molecular Function: electron carrier activity (GO:0009055);	1	554	93	24114	c103146.graph_c0;
Molecular Function: nucleoside-triphosphatase activity (GO:0017111);	1	533	93	24114	c115971.graph_c0
Molecular Function: DNA binding (GO:0003677);	17	1647	93	24114	c102110.graph_c1;c120822.graph_c0;c112787.graph_c0;c116491.graph_c0;c112318.graph_c1;c121792.graph_c0;c106089.graph_c1;c99253.graph_c1;c112279.graph_c0;c118519.graph_c0;c105134.graph_c0;c119831.graph_c0;c115983.graph_c0;c112006.graph_c0;c121624.graph_c0;c114379.graph_c0;c115697.graph_c0
Molecular Function: RNA binding (GO:0003723);	3	1062	93	24114	c109527.graph_c0;c121572.graph_c0;c115642.graph_c0
Molecular Function: 1,4-dihydroxy-2-naphthoate octaprenyltransferase activity (GO:0046428);	1	1	93	24114	c119715.graph_c0
Molecular Function: acid-amino acid ligase activity (GO:0016881);	2	36	93	24114	c114909.graph_c0;c114382.graph_c0
Molecular Function: protein serine/threonine kinase activity (GO:0004674);	2	1376	93	24114	c112810.graph_c0;c105502.graph_c0
Molecular Function: protein tyrosine kinase activity (GO:0004713);	1	162	93	24114	c122865.graph_c1
Molecular Function: lipoate synthase activity (GO:0016992);	1	4	93	24114	c119330.graph_c1
Molecular Function: copper ion binding (GO:0005507);	3	215	93	24114	c121624.graph_c0;c103146.graph_c0;c119218.graph_c1
Molecular Function: nitronate monooxygenase activity (GO:0018580);	1	1	93	24114	c119509.graph_c1
Molecular Function: ligase activity (GO:0016874);	2	174	93	24114	c121624.graph_c0;c112279.graph_c0
Molecular Function: IMP dehydrogenase activity (GO:0003938);	1	2	93	24114	c119509.graph_c1
#! Input file to measure the differentially expressed gene(DEG)-enrichment in annotation Cellular Component GO terms by the right sided Fisher exact test.
## Term: GO term name and id, format like 'Cellular Component: TERM NAME (TERM ID);'.
## mNum: DEG number in specified annotation Cellular Component GO term.
## nNum: Unigene number in specified annotation Cellular Component GO term.
## MNum: DEG number in all annotation Cellular Component GO term.
## NNum: Unigene number in all annotation Cellular Component GO term.
## GIDs: DEG IDs in specified annotation Cellular Component GO term, separated by ';'.
#Term	mNum	nNum	MNum	NNum	GIDs
Cellular Component: integral component of membrane (GO:0016021);	9	2218	61	12438	c109550.graph_c0;c115044.graph_c2;c111080.graph_c1;c119715.graph_c0;c122041.graph_c0;c108036.graph_c0;c110953.graph_c0;c112653.graph_c0;c110381.graph_c0
Cellular Component: endoplasmic reticulum (GO:0005783);	1	284	61	12438	c109550.graph_c0
Cellular Component: nucleolus (GO:0005730);	1	332	61	12438	c103057.graph_c2
Cellular Component: chloroplast envelope (GO:0009941);	1	366	61	12438	c117555.graph_c0
Cellular Component: extracellular region (GO:0005576);	2	279	61	12438	c121624.graph_c0;c119218.graph_c1
Cellular Component: intracellular part (GO:0044424);	2	105	61	12438	c122708.graph_c0;c121624.graph_c0
Cellular Component: amyloplast (GO:0009501);	1	10	61	12438	c117794.graph_c0
Cellular Component: chloroplast thylakoid membrane (GO:0009535);	2	229	61	12438	c111080.graph_c1;c117555.graph_c0
Cellular Component: cytosolic small ribosomal subunit (GO:0022627);	1	73	61	12438	c103057.graph_c2
Cellular Component: ubiquitin ligase complex (GO:0000151);	1	77	61	12438	c121703.graph_c1
Cellular Component: peroxisome (GO:0005777);	1	150	61	12438	c120707.graph_c2
Cellular Component: Cul4-RING E3 ubiquitin ligase complex (GO:0080008);	1	76	61	12438	c109498.graph_c1
Cellular Component: chloroplast (GO:0009507);	6	857	61	12438	c105986.graph_c0;c117794.graph_c0;c119715.graph_c0;c114909.graph_c0;c121010.graph_c0;c121572.graph_c0
Cellular Component: nuclear speck (GO:0016607);	1	17	61	12438	c121010.graph_c0
Cellular Component: vacuole (GO:0005773);	1	277	61	12438	c103057.graph_c2
Cellular Component: apoplast (GO:0048046);	2	283	61	12438	c105986.graph_c0;c103146.graph_c0
Cellular Component: nucleus (GO:0005634);	13	1899	61	12438	c100614.graph_c0;c105986.graph_c0;c112318.graph_c1;c112787.graph_c0;c114379.graph_c0;c115983.graph_c0;c119831.graph_c0;c112006.graph_c0;c105134.graph_c0;c118519.graph_c0;c106089.graph_c1;c99253.graph_c1;c121792.graph_c0
Cellular Component: plasma membrane (GO:0005886);	5	1205	61	12438	c117818.graph_c0;c114511.graph_c0;c105502.graph_c0;c98138.graph_c0;c105986.graph_c0
Cellular Component: cytosol (GO:0005829);	2	953	61	12438	c119509.graph_c1;c98138.graph_c0
Cellular Component: cytoplasm (GO:0005737);	2	723	61	12438	c120927.graph_c1;c113675.graph_c0
Cellular Component: Golgi apparatus (GO:0005794);	1	436	61	12438	c109550.graph_c0
Cellular Component: membrane (GO:0016020);	5	1284	61	12438	c103057.graph_c2;c98548.graph_c0;c117097.graph_c0;c120738.graph_c0;c113079.graph_c0
Cellular Component: mitochondrion (GO:0005739);	1	712	61	12438	c119509.graph_c1
Cellular Component: cytosolic large ribosomal subunit (GO:0022625);	1	95	61	12438	c107033.graph_c0
Cellular Component: cell wall (GO:0005618);	1	324	61	12438	c103057.graph_c2
Cellular Component: extracellular vesicular exosome (GO:0070062);	1	9	61	12438	c98138.graph_c0
Cellular Component: nucleoid (GO:0009295);	1	5	61	12438	c114909.graph_c0
