# Supplementary material for: Identification of Exogenous Nitric Oxide-Responsive miRNAs from Alfalfa (Medicago sativa L.) under Drought Stress by High-Throughput Sequencing
Source: Genes (Basel). 2019 Dec 26;11(1):30. doi: 10.3390/genes11010030 (PMC7016817; doi:10.3390/genes11010030)
Supplement: Supplementary file 1 [file genes-11-00030-s001.zip › Table.S14.xlsx]

## Sheet: S01_S02_vs_S04_S05_S06.KEGG
#Pathway:KEGG pathway name
#ko-ID: Pathway ID
#Unigene:Number of differentially expressed miRNA target genes related to pathways
#Gene:Number of all miRNA target genes associated with the pathway
#Unigene-all:Number of all miRNA target genes associated with all pathways
#Gene ID:Pathway-related differentially expressed miRNA target gene ID
#KEGG orthology:KEGG Orthology number corresponding to the target gene
#Ko Difiniition:Composition of the corresponding target gene
information of KEGG pathway under drought stress
#Pathway	ko_ID	Unigene	Gene	Unigene_all	gene_all	Gene ID	KEGG Orthology	Ko Difinition
RNA transport	ko03013	1	7	7	215	c118357.graph_c0	K03252	translation initiation factor 3 subunit C
Ubiquinone and other terpenoid-quinone biosynthesis	ko00130	1	2	7	215	c119715.graph_c0	K02548	1,4-dihydroxy-2-naphthoate octaprenyltransferase
alpha-Linolenic acid metabolism	ko00592	1	3	7	215	c111307.graph_c1	K08241	jasmonate O-methyltransferase
Endocytosis	ko04144	1	10	7	215	c107489.graph_c0	K03283	Arf-GAP with coiled-coil, ANK repeat and PH domain-containing protein；heat shock 70kDa protein 1/2/6/8
Oxidative phosphorylation	ko00190	2	3	7	215	c103136.graph_c0;c111080.graph_c1	K01507+K05577	inorganic pyrophosphatase；NAD(P)H-quinone oxidoreductase subunit 5
Phenylpropanoid biosynthesis	ko00940	1	8	7	215	c121105.graph_c2;	K00430	peroxidase;
information of KEGG pathway from exogenous nitric oxide and drought stress treatment
#Pathway	ko_ID	Unigene	gene	Unigene_all	gene_all	Gene ID	KEGG Orthology	Ko Difinition
Ascorbate and aldarate metabolism	ko00053	1	1	13	215	c119218.graph_c1	K00423	L-ascorbate oxidase
Oxidative phosphorylation	ko00190	1	3	13	215	c111080.graph_c1	K05577	NAD(P)H-quinone oxidoreductase subunit 5
Ubiquinone and other terpenoid-quinone biosynthesis	ko00130	1	2	13	215	c119715.graph_c0	K02548	1,4-dihydroxy-2-naphthoate octaprenyltransferase
Biosynthesis of amino acids	ko01230	1	5	13	215	c105986.graph_c0	K01738	cysteine synthase
Starch and sucrose metabolism	ko00500	1	8	13	215	c117794.graph_c0	K00703	starch synthase
Protein processing in endoplasmic reticulum	ko04141	1	9	13	215	c101102.graph_c0	K03094	S-phase kinase-associated protein 1
Ribosome	ko03010	1	8	13	215	c107033.graph_c0	K02923	large subunit ribosomal protein L38e
alpha-Linolenic acid metabolism	ko00592	1	3	13	215	c111307.graph_c1	K08241	jasmonate O-methyltransferase
Ubiquitin mediated proteolysis	ko04120	1	5	13	215	c114382.graph_c0	K10581	ubiquitin-conjugating enzyme E2 O;
Tyrosine metabolism	ko00350	1	2	13	215	c113675.graph_c0	K01800	maleylacetoacetate isomerase
SNARE interactions in vesicular transport	ko04130	1	2	13	215	c111264.graph_c2	K08497	protein transport protein SEC20
Phenylpropanoid biosynthesis	ko00940	2	8	13	215	c121105.graph_c2;c117408.graph_c1;	K00430+K13066	peroxidase；caffeic acid 3-O-methyltransferase；

## Sheet: Sheet1
KEGG Pathway	#miRNAID	S01	S02	S04	S05	S06	PValue_miR	log2FC_miR	miR_regulate	Tar_mRNAID	MF		T01	T02	T04	T05	T06	FDR	log2FC	regulated	Tar_regulate
RNA转运[主要指RNA从细胞核转运到细胞质	mtr-miR2119	0	5.73	3.43	63.21	32.84	0.000551218	3.60181	up	c118357.graph_c0	nucleic acid binding	核苷酸结合	0.18	0	1.88	0.29	2.62	0.002219	3.89952	up	up
泛醌和其他萜类醌生物合成	unconservative_c103018.graph_c0_2090	142.18	160.41	58.3	64.05	51.37	0.00408681	-1.15835	down	c119715.graph_c0	1,4-dihydroxy-2-naphthoate octaprenyltransferase activity	1，4-二羟基-2-萘酚八酰转移酶活性	38.55	34.55	37.91	43.85	30.95	0.850029	-0.100028	normal	Normal
α-亚麻酸代谢	unconservative_c115149.graph_c0_14881	43.88	58.01	5.14	10.11	5.05	5.15e-08	-2.68265	down	c111307.graph_c1	methyltransferase activity	甲基转移酶活性	7.58	13.33	8.76	11.66	8.23	0.361647	-0.400836	normal	Normal
过氧物酶体;	unconservative_c103591.graph_c1_2490	19.31	5.01	24.01	28.66	15.16	0.0775463	1.10129	up	c119854.graph_c0	malonyl-CoA decarboxylase activity	丙二酰辅酶A脱羧酶活性	9.86	10.09	10.46	10.16	11.22	0.87766	-0.0834845	normal	Normal
（细胞）内吞作用; 内噬作用;	mtr-miR2199	89.52	86.65	89.17	155.92	134.75	0.096584	0.717949	up	c120881.graph_c2	metal ion binding	金属离子结合	4.61	6.67	7.58	7.58	6.95	0.783925	0.165913	normal	Normal
	mtr-miR396a-5p	63283.6	72847.7	35376.7	41640.8	35630.2	0.0146672	-0.634748	down	c107489.graph_c0	2-alkenal reductase [NAD(P)] activity；ATP binding	2-烯基还原酶[nad(P)]活性；ATP结合	0.36	0.33	3.9	3.37	4.65	6.01378e-08	3.3882	up	up
吞噬小体，吞噬体;	unconservative_c105676.graph_c0_4408	0	0.72	3.43	1.69	3.37	0.0896206	2.79042	up	c105462.graph_c0			6.56	8.99	7.67	7.61	11.77	1	0.0188523	normal	Normal
<生化>核糖体;	mtr-miR5561-3p	1.76	5.01	6	6.74	9.26	0.0674156	1.27597	up	c107033.graph_c0	structural constituent of ribosome	核糖体结构成分	12.7	10.86	18.64	10.11	19.02	0.893024	-0.0900671	normal	Normal
糖酵解/糖异生	mtr-miR5561-3p	1.75532	5.01282	6.00157	6.74263	9.26378	0.37547	1.27597	up	c136830.graph_c0			0	0	0	0	0	0	--	--	--
	unconservative_c105676.graph_c0_4408	0	0.72	3.43	1.69	3.37	0.0896206	2.79042	up	c112601.graph_c0	carbohydrate binding ；aldose 1-epimerase activity	碳水化合物结合；醛糖1-差向异构酶活性	30.6	33.96	41.54	36.18	32.42	0.880779	0.0814086	normal	Normal
氧化磷酸化（作用）;	mtr-miR5559-5p	105.32	192.64	141.47	1399.1	578.57	0.000487614	2.39272	up	c103136.graph_c0	inorganic diphosphatase activity；magnesium ion binding	无机二磷酸酶活性；镁离子结合	14.95	14.27	13.92	10.77	13.84	0.617029	-0.273495	normal	Normal
	unconservative_c111080.graph_c1_10087	2675.1	4429.18	165471	110874	108331	7.6e-36	5.44911	up	c111080.graph_c1	quinone binding；NADH dehydrogenase (ubiquinone) activity	醌结合；NADH脱氢酶(泛醌)活性	19.59	20.57	20.8	22.54	20.49	1	0.0012114	normal	Normal
酪氨酸代谢	mtr-miR5561-3p	1.76	5.01	6	6.74	9.26	0.0674156	1.27597	up	c113675.graph_c0	glutathione transferase activity	谷胱甘肽转移酶活性	49.11	46.49	97.7	87.1	92.96	0.000431858	0.881811	normal	Normal
苯丙烷类生物合成	mtr-miR2118	7731.3	6878.3	12139.5	16999	14189.6	0.000141501	1.18482	up	c121105.graph_c2			2.89	2.73	1.38	1.8	1.34	0.0675803	-1.05456	normal	Normal
	mtr-miR5561-3p	1.76	5.01	6	6.74	9.26	0.0674156	1.27597	up	c117408.graph_c1	protein dimerization activity ；O-methyltransferase activity	蛋白质二聚活性；O-甲基转移酶活性	6.41	4.15	3.07	3.92	3.52	0.179319	-0.572774	normal	Normal
精氨酸与脯氨酸代谢	unconservative_c105676.graph_c0_4408	0	0.72	3.43	1.69	3.37	0.0896206	2.79042	up	c106903.graph_c0	adenosylmethionine decarboxylase activity	腺苷甲硫氨酸脱羧酶活性	727.98	845.97	432.92	520.61	424.82	0.000411502	-0.899363	normal	Normal
同源重组;	unconservative_c105676.graph_c0_4408	0	0.72	3.43	1.69	3.37	0.0896206	2.79042	up	c116144.graph_c0	phosphoacetylglucosamine mutase activity	磷酸乙酰氨基葡萄糖变位酶活性	19.53	18.7	20.66	21.09	22.82	0.886862	0.0791053	normal	Normal
氨基糖与核苷酸糖代谢	mtr-miR5561-3p	1.76	5.01	6	6.74	9.26	0.0674156	1.27597	up	c111264.graph_c2			6.15	6.28	10.53	8.47	8.6	0.387837	0.386592	normal	Normal
囊泡运输中的SNARE相互作用	unconservative_c111318.graph_c3_10427	14.0425	22.9157	2.5721	2.52849	1.68432	0.000908953	-2.75664	down	c90407.graph_c0			0.05	0.6	0.15	0.15	0	0.12	--	--	normal
