# Supplementary material for: Identification of Exogenous Nitric Oxide-Responsive miRNAs from Alfalfa (Medicago sativa L.) under Drought Stress by High-Throughput Sequencing
Source: Genes (Basel). 2019 Dec 26;11(1):30. doi: 10.3390/genes11010030 (PMC7016817; doi:10.3390/genes11010030)
Supplement: Supplementary file 1 [file genes-11-00030-s001.zip › Table.S2.xlsx]

## Sheet: Sheet1
#Family:Family name of the miRNA
#miRNA：miRNA ID
#mature_sequence: mature sequence
#length_sequence:the length of mature sequence
#E-K:Indicates the amount of miRNA expression in each sample (TPM value);E-F:miRNA expression of libraries in CK.G-I:miRNA expression of libraries in PEG.J-K:miRNA expression of libraries in PEG+SNP
Family	miRNA	mature_sequence	length_sequence	S01	S02	S04	S05	S06	S08	S09
MIR156	mtr-miR156d-3p	TGCTCACTCATCTTTCTGTCAAA	23	141.303	70.8956	202.339	213.236	142.325	254.563	131.998
	mtr-miR156b-3p	TGCTCACTCTCTATCTGTCACC	22	122.872	352.33	371.24	607.679	506.982	1271.34	506.459
	mtr-miR156i-3p	TGCTCACTTCTCTTTCTGTCATC	23	35.984	43.6831	62.5878	69.9548	55.5827	91.7612	83.3176
	mtr-miR156e	TTGACAGAAGATAGAGAGCAC	21	215.904	519.901	539.284	657.406	645.096	993.093	701.178
	mtr-miR156c-3p	TGCTTACTCTCTATCTGTCACC	22	1543.8	2116.13	2013.95	2944	2699.97	2806.12	2932.97
	mtr-miR156g-5p	TTGACAGAAGATAGAGGGCAC	21	6044.44	10448.9	12260.3	15371.5	14813.6	21643.8	14192.1
	mtr-miR156a	TGACAGAAGAGAGAGAGCACA	21	58.8031	106.701	33.4373	82.5972	65.6886	28.1204	39.3184
	mtr-miR156b-5p	TGACAGAAGAGAGTGAGCAC	20	6268.24	9711.26	4291.98	7150.56	7075	3933.89	5741.42
MIR399	mtr-miR399c	TGCCAAAGGAGATTTGCCCTG	21	24.5744	24.348	11.1458	13.4853	17.6854	10.3601	5.61692
	mtr-miR399b	TGCCAAAGGAGAGCTGCCCTG	21	71.968	86.6501	23.1489	27.8133	53.8984	29.6004	20.5954
	mtr-miR399q	TGCCAAAGGAGAGCTGCTCTT	21	14.9202	23.6319	19.7194	30.3418	12.6324	0	9.36153
	mtr-miR399l	TGCCAAAGGAGAGTTGCCCTG	21	330	305.782	200.624	165.194	286.335	148.002	225.613
	mtr-miR399a	TGCCAAAGGAGATTTGCCCAG	21	2.63298	5.72894	1.71473	3.37131	0.842162	0	0
MIR396	mtr-miR396a-3p	GCTCAAGAAAGCTGTGGGAGA	21	6441.14	8402.2	4400.01	5862.72	4583.89	5180.07	3870.05
	mtr-miR396b-3p	GTTCAATAAAGCTGTGGGAAG	21	4971.94	6360.55	3984.18	7165.73	5361.2	5455.35	5463.39
	mtr-miR396c	ATTCAAGAAGGTCGTGGAAAA	21	1.75532	2.14835	0.857367	2.52849	2.52649	8.88011	0
	mtr-miR396b-5p	TTCCACAGCTTTCTTGAACTG	21	11238.4	15434.5	9516.77	14060.9	13085.5	13966.9	20447.4
	mtr-miR396a-5p	TTCCACAGCTTTCTTGAACTT	21	63283.6	72847.7	35376.7	41640.8	35630.2	44368	41621.3
MIR166	mtr-miR166e-5p	GGAATGTTGGCTGGCTCGAGG	21	150.08	232.738	425.254	116.31	170.959	217.563	91.7429
	mtr-miR166c	TCGGACCAGGCTTCATTCCTC	21	2250.32	3439.51	1845.05	2261.31	2157.62	1589.54	2380.64
	mtr-miR166g-5p	GGAATGTTGTCTGGCTCGAGG	21	2806.75	3490.35	2930.48	3789.36	3371.17	3115.44	3897.2
	mtr-miR166a	TCGGACCAGGCTTCATTCCCC	21	28570.4	40025.2	30016.4	36840.9	34479.8	26440.5	29935.3
MIR7696	mtr-miR7696a-3p	TTGAATTATGAGAACTTGAAG	21	12782.2	14978.3	8816.3	11213	8646.48	10793.8	10521.4
	mtr-miR7696a-5p	TCAAGTTCTCATAATTCAAAA	21	7.89893	10.0256	14.5752	6.74263	11.7903	23.6803	24.34
	mtr-miR7696c-3p	TTTTGAATTATGAGAACTTGA	21	12782.2	14978.3	8816.3	11213	8646.48	10793.8	10521.4
MIR398	mtr-miR398b	TGTGTTCTCAGGTCGCCCCTG	21	74285	63914.9	84996.8	89365.9	136052	117873	165844
	mtr-miR398a-5p	GGAGTGACACTGAGAACACAAG	22	18.4308	159.694	57.4436	529.296	340.233	121.362	65.5307
	mtr-miR398a-3p	TGTGTTCTCAGGTCACCCCTT	21	28.9627	103.121	107.171	917.84	548.247	180.562	208.762
MIR171_1	mtr-miR171d	TGATTGAGCCGTGCCAATATC	21	9.65425	10.0256	11.1458	8.42828	7.57946	8.88011	10.2977
	mtr-miR171e-5p	CGATGTTGGTGAGGTTCAATC	21	122.872	168.287	75.4483	59.8408	58.1092	91.7612	36.5099
	mtr-miR171f	TTGAGCCGTGCCAATATCACG	21	157.979	187.623	162.9	130.638	186.96	125.802	217.187
MIR818	mtr-miR5205b	CTTATAATTAGGGACGGAGGGAGT	24	36.8617	32.9414	18.8621	19.3851	16.8432	37.0005	27.1484
	mtr-miR5205a	CATACAATTTGGGACGGAGGGAG	23	35.1064	16.4707	7.7163	4.21414	3.36865	1.48002	1.87231
MIR160	mtr-miR160c	TGCCTGGCTCCCTGAATGCCA	21	53.5372	70.1795	53.1567	38.7701	59.7935	34.0404	85.1899
	mtr-miR160a	TGCCTGGCTCCCTGTATGCCA	21	258.032	350.181	393.531	350.617	436.24	298.964	421.269
MIR5286	mtr-miR5286b	ACAAACTGGAGGCAAGGGACAGGA	24	4.38829	3.58058	0.857367	1.68566	0.842162	0	1.87231
	mtr-miR5286a	CAGGACAAACTGGAGGCAAGGGAC	24	12.2872	14.3223	10.2884	5.8998	5.89513	14.8002	5.61692
MIR2593	mtr-miR7701-3p	TTAGGTTCATTCAATTAATGA	21	28.0851	35.0897	42.011	35.3988	47.1611	38.4805	53.3607
	mtr-miR7701-5p	ATTAAATGAATGAATCTAAAA	21	121.995	107.418	152.611	76.6974	122.956	136.162	94.5514
	mtr-miR5287b	TGCTTATAATAGTGATCGGAGGGT	24	142.181	155.397	158.613	181.208	149.905	216.083	189.103
MIR408	mtr-miR408-3p	ATGCACTGCCTCTTCCCTGGC	21	2878.72	3181.71	3913.02	7475.89	7539.03	4281.69	9773.43
	mtr-miR408-5p	ACAGGGAACATGCAGAGCATG	21	223.803	338.723	347.234	554.581	501.929	415.885	1184.23
MIR2111	mtr-miR2111a-5p	TAATCTGCATCCTGAGGTTTA	21	51.7819	132.482	88.3088	94.3968	131.377	72.5209	46.8076
	mtr-miR2111l	ATCCTTGGAATGCAGATTATC	21	203.617	226.293	147.467	182.051	167.59	176.122	95.4876
MIR172	mtr-miR172d-3p	AGAATCTTGATGATGCTGCA	20	256.276	463.328	227.202	401.186	344.444	414.405	478.374
	mtr-miR172a	AGAATCCTGATGATGCTGCAG	21	7.02127	7.16117	0	4.21414	0	0	0
MIR168	mtr-miR168c-3p	CCCGCCTTGCATCAACTGAAT	21	1256.81	1667.12	1767.89	2875.73	2246.89	2693.63	3268.11
	mtr-miR168b	TCGCTTGGTGCAGGTCGGGAA	21	960.159	1150.08	761.342	1338.41	1021.54	1016.77	1209.51
MIR2619	mtr-miR5249	ACTTAGGGGGCAGTTTTGTAG	21	10.5319	10.7418	11.1458	5.05697	12.6324	23.6803	7.48922
MIR159	mtr-miR159a	TTTGGATTGAAGGGAGCTCTA	21	187823	280118	177274	270619	213902	222175	237796
MIR5284	mtr-miR5284a	GAGGGACCAAAAGTGGAAGAATCT	24	42.1276	36.522	45.4404	26.1277	21.054	88.8011	39.3184
MIR169_2	mtr-miR169d-3p	GGCAGGTCATCCTTCGGCTATA	22	4.38829	3.58058	1.71473	0.842828	1.68432	1.48002	1.87231
MIR5743	mtr-miR5743a	TGAGAACTGTTTTCCGCACCTT	22	160.612	108.85	162.9	144.124	132.219	121.362	136.678
MIR5295	mtr-miR5295a	TCGGCTCTGGGAATGAAAAGAGGC	24	44.7606	47.2637	24.0063	20.2279	19.3697	45.8806	34.6376
MIR475	mtr-miR5256	TAATGGATTATGTAAGATTAA	21	194.84	210.538	182.619	226.721	185.276	334.484	344.504
MIR5267	mtr-miR5267a	AGGCATTTGCTAGAATACACCCAC	24	19.3085	33.6575	19.7194	10.1139	24.4227	32.5604	19.6592
MIR162_2	mtr-miR162	TCGATAAACCTCTGCATCCAG	21	1575.4	1844.72	1388.08	1528.05	1270.82	1406.02	1082.19
MIR1536	mtr-miR5234	TTTTGTTGTGGATGGCAGAAG	21	35.984	41.5348	23.1489	35.3988	38.7395	22.2003	38.3823
MIR167_1	mtr-miR167b-5p	TGAAGCTGCCAGCATGATCTG	21	37465.5	44851.1	29721.5	43406.5	36894.3	32699.5	35059.8
MIR530	mtr-miR530	TGCATTTGCACCTGCACTTTC	21	0.877659	4.2967	0	0	0.842162	0	1.87231
MIR862_2	mtr-miR5204	GCTGGAAGGTTTTGTAGGAAC	21	14.0425	15.7546	8.57367	5.05697	4.21081	13.3202	9.36153
MIR2118	mtr-miR2118	TTACCGATTCCACCCATTCCTA	22	7731.3	6878.3	12139.5	16999	14189.6	18028.1	13469.4
MIR5559	mtr-miR5559-5p	TACTTGGTGAATTGTTGGATC	21	105.319	192.635	141.466	1399.1	578.565	171.682	262.123
MIR1882	mtr-miR2674	CACTCGCTTTGGAAGTCATGG	21	3.51064	2.86447	2.5721	2.52849	3.36865	0	1.87231
MIR5752	mtr-miR5752a	CATTGTTTGGTTTAGTACAAA	21	9.65425	2.86447	2.5721	16.0137	11.7903	17.7602	16.8507
MIR1507	mtr-miR1507-3p	CCTCGTTCCATACATCATCTAG	22	1375.29	1606.97	1364.07	1615.7	1535.26	1916.62	2157.83
MIR2109	mtr-miR5213-5p	TACGTGTGTCTTCACCTCTGAA	22	423970	283949	303733	175265	239831	191355	117247
MIR169_1	mtr-miR169b	CAGCCAAGGATGACTTGCCGG	21	2.63298	2.86447	2.5721	3.37131	4.21081	5.92008	6.55307
MIR5067	mtr-miR5244	TATCTCATGAAGATTGTTGGT	21	15.7979	17.1868	11.1458	16.0137	14.3168	13.3202	14.9784
MIR393	mtr-miR393a	TCCAAAGGGATCGCATTGATC	21	50.9042	79.489	49.7273	56.4695	70.7416	78.441	89.8706
MIR395	mtr-miR395a	ATGAAGTGTTTGGGGGAACTC	21	193.963	259.234	168.044	109.568	127.166	139.122	174.124
MIR6224	mtr-miR2199	TGATACACTAGCACGGATCAC	21	89.5212	86.6501	89.1661	155.923	134.746	103.601	133.87
MIR1510	mtr-miR1510a-5p	TTGTCTTACCCATTCCTCCCA	21	4776.22	6495.9	20361.6	19192	18793.7	23736.5	16562.4
MIR167	mtr-miR167a	TGAAGCTGCCAGCATGATCTA	21	6816.78	8296.21	5437.42	6981.15	6817.3	6401.08	6699.11
MIR2587	mtr-miR2587a	TTGACCGTTCATATGAACCCTG	22	26.3298	27.9286	22.2915	12.6424	17.6854	34.0404	41.1907
MIR4416	mtr-miR5232	TACATGTCGCTCTCACCTGAA	21	1744.79	1936.38	2109.12	3748.9	4220.92	2896.4	2466.76
MIR2632	mtr-miR2638a	ATGATTAATATTTGCAGTGGC	21	0	0.716117	0	0	0.842162	1.48002	0.936153
MIR2119	mtr-miR2119	TCAAAGGGAGGTGTGGAGTAG	21	0	5.72894	3.42947	63.2121	32.8443	8.88011	10.2977
MIR5241	mtr-miR5241a	TGACTGAATGGAAGAGTGCAT	21	5.26595	4.2967	2.5721	6.74263	5.89513	7.4001	2.80846
No Family
	mtr-miR2651	TTTGATTGGTATGCCTGCATT	21	145.691	212.687	140.608	194.693	186.118	193.882	234.974
	mtr-miR5756	CCGACCGGATTCTCAGACGGG	21	0.877659	0.716117	0	0	0.842162	0	0.936153
	mtr-miR5214-3p	TGATAGAGCTAGACCATCGGAG	22	2369.68	2663.24	753.625	1145.4	865.743	779.97	899.643
	mtr-miR2678	TGAAATTGTTGCGAGTGTCTT	21	13.1649	28.6447	16.29	26.1277	32.0022	31.0804	32.7653
	mtr-miR5277	AGGTTGTTTCTTGAAGTGCAAGGC	24	313.324	288.595	539.284	345.56	270.334	439.566	343.568
	mtr-miR2586a	CGAGGAGTGTCCGTGCTTCAT	21	8.77659	5.72894	3.42947	2.52849	2.52649	4.44006	0.936153
	mtr-miR2643a	TTTGGGATCAGAAATTAGAGA	21	40811.1	36552	27384.3	37279.1	25141.9	33208.7	25795.7
	mtr-miR5255	TGACTTGATAGAGGACATGGG	21	6.14361	11.4579	6.00157	7.58546	9.26378	10.3601	7.48922
	mtr-miR5237	TTCAAAAGATTTAGTTGGGAT	21	57.0478	58.7216	43.7257	71.6404	43.7924	82.8811	65.5307
	mtr-miR5266	CTGGGGGACTGTCTGGGGCG	20	2.63298	0.716117	4.28683	2.52849	4.21081	4.44006	5.61692
	mtr-miR5561-3p	GTCTATCTCTCTCTAAATGGA	21	1.75532	5.01282	6.00157	6.74263	9.26378	11.8402	14.9784
