# Supplementary material for: Identification of Exogenous Nitric Oxide-Responsive miRNAs from Alfalfa (Medicago sativa L.) under Drought Stress by High-Throughput Sequencing
Source: Genes (Basel). 2019 Dec 26;11(1):30. doi: 10.3390/genes11010030 (PMC7016817; doi:10.3390/genes11010030)
Supplement: Supplementary file 1 [file genes-11-00030-s001.zip › Table.S3.xlsx]

## Sheet: Sheet1
#Family:Family name of the miRNA
#miRNA：miRNA ID
#C-I:Indicates the amount of miRNA reads in each sample (TPM value);C-D:miRNA reads in CK sample.E-G:miRNA reads in PEG sample.H-I:miRNA reads in PEG+SNP sample
#length_sequence:the length of mature sequence
Family	#miRNA	S01	S02	S04	S05	S06	S08	S09	miRNA Length
miR2109	mtr-miR5213-5p	483069	396512	354263	207948	284780	129292	125244	22
miR159	mtr-miR159a	214005	391163	206766	321084	253991	150116	254014	21
miR396	mtr-miR396a-3p	7339	11733	5132	6956	5443	3500	4134	21
	mtr-miR396a-5p	72105	101726	41262	49406	42308	29978	44460	21
	mtr-miR396b-3p	5665	8882	4647	8502	6366	3686	5836	21
	mtr-miR396b-5p	12805	21553	11100	16683	15538	9437	21842	21
	mtr-miR396c	2	3	1	3	3	6	0	21
miR398	mtr-miR398a-3p	33	144	125	1089	651	122	223	21
	mtr-miR398a-5p	21	223	67	628	404	82	70	22
	mtr-miR398b	84640	89252	99137	106031	161551	79643	177155	21
miR167_1	mtr-miR167b-5p	42688	62631	34666	51501	43809	22094	37451	21
miR166	mtr-miR166a	32553	55892	35010	43711	40942	17865	31977	21
	mtr-miR166c	2564	4803	2152	2683	2562	1074	2543	21
	mtr-miR166e-5p	171	325	496	138	203	147	98	21
	mtr-miR166g-5p	3198	4874	3418	4496	4003	2105	4163	21
miR7696	mtr-miR7696a-3p	14564	20916	10283	13304	10267	7293	11239	21
	mtr-miR7696a-5p	9	14	17	8	14	16	26	21
	mtr-miR7696c-3p	14564	20916	10283	13304	10267	7293	11239	21
miR156	mtr-miR156a	67	149	39	98	78	19	42	21
	mtr-miR156b-3p	140	492	433	721	602	859	541	22
	mtr-miR156b-5p	7142	13561	5006	8484	8401	2658	6133	20
	mtr-miR156c-3p	1759	2955	2349	3493	3206	1896	3133	22
	mtr-miR156d-3p	161	99	236	253	169	172	141	23
	mtr-miR156e	246	726	629	780	766	671	749	21
	mtr-miR156g-5p	6887	14591	14300	18238	17590	14624	15160	21
	mtr-miR156i-3p	41	61	73	83	66	62	89	23
miR167	mtr-miR167a	7767	11585	6342	8283	8095	4325	7156	21
miR2118	mtr-miR2118	8809	9605	14159	20169	16849	12181	14388	22
miR1510	mtr-miR1510a-5p	5442	9071	23749	22771	22316	16038	17692	21
miR408	mtr-miR408-3p	3280	4443	4564	8870	8952	2893	10440	21
	mtr-miR408-5p	255	473	405	658	596	281	1265	21
miR168	mtr-miR168b	1094	1606	888	1588	1213	687	1292	21
	mtr-miR168c-3p	1432	2328	2062	3412	2668	1820	3491	21
miR4416	mtr-miR5232	1988	2704	2460	4448	5012	1957	2635	21
MIR162_2	mtr-miR162	1795	2576	1619	1813	1509	950	1156	21
miR1507	mtr-miR1507-3p	1567	2244	1591	1917	1823	1295	2305	22
miR399	mtr-miR399a	3	8	2	4	1	0	0	21
	mtr-miR399b	82	121	27	33	64	20	22	21
	mtr-miR399c	28	34	13	16	21	7	6	21
	mtr-miR399l	376	427	234	196	340	100	241	21
	mtr-miR399q	17	33	23	36	15	0	10	21
miR172	mtr-miR172a	8	10	1	5	0	0	0	21
	mtr-miR172d-3p	292	647	265	476	409	280	511	20
miR160	mtr-miR160a	294	489	459	416	518	202	450	21
	mtr-miR160c	61	98	62	46	71	23	91	21
miR171_1	mtr-miR171d	11	14	13	10	9	6	11	21
	mtr-miR171e-5p	140	235	88	71	69	62	39	21
	mtr-miR171f	180	262	190	155	222	85	232	21
miR2111	mtr-miR2111a-5p	59	185	103	112	156	49	50	21
	mtr-miR2111l	232	316	172	216	199	119	102	21
miR2593	mtr-miR7701-3p	32	49	49	42	56	26	57	21
	mtr-miR7701-5p	139	150	178	91	146	92	101	21
	mtr-miR5287b	162	217	185	215	178	146	202	24
miR395	mtr-miR395a	221	362	196	130	151	94	186	21
miR475	mtr-miR5256	222	294	213	269	220	226	368	21
miR5559	mtr-miR5559-5p	120	269	165	1660	687	116	280	21
miR5743	mtr-miR5743a	183	152	190	171	157	82	146	22
miR6224	mtr-miR2199	102	121	104	185	160	70	143	21
miR393	mtr-miR393a	58	111	58	67	84	53	96	21
miR818	mtr-miR5205a	40	23	9	5	4	1	2	23
	mtr-miR5205b	42	46	22	23	20	25	29	24
miR5295	mtr-miR5295a	51	66	28	24	23	31	37	24
miR5284	mtr-miR5284a	48	51	53	31	25	60	42	24
miR1536	mtr-miR5234	41	58	27	42	46	15	41	21
miR5267	mtr-miR5267a	22	47	23	12	29	22	21	24
miR2587	mtr-miR2587a	30	39	26	15	21	23	44	22
miR5286	mtr-miR5286a	14	20	12	7	7	10	6	24
	mtr-miR5286b	5	5	1	2	1	0	2	24
miR5067	mtr-miR5244	18	24	13	19	17	9	16	21
miR862_2	mtr-miR5204	16	22	10	6	5	9	10	21
miR2619	mtr-miR5249	12	15	13	6	15	16	8	21
MIR169_1	mtr-miR169b	3	4	3	4	5	4	7	21
MIR169_2	mtr-miR169d-3p	5	5	2	1	2	1	2	22
miR5752	mtr-miR5752a	11	4	3	19	14	12	18	21
miR5241	mtr-miR5241a	6	6	3	8	7	5	3	21
miR2119	mtr-miR2119	0	8	4	75	39	6	11	21
miR1882	mtr-miR2674	4	4	3	3	4	0	2	21
miR530	mtr-miR530	1	6	0	0	1	0	2	21
miR2632	mtr-miR2638a	0	1	0	0	1	1	1	21
No Family
	mtr-miR2651	166	297	164	231	221	131	251	21
	mtr-miR5756	1	1	0	0	1	0	1	21
	mtr-miR5214-3p	2700	3719	879	1359	1028	527	961	22
	mtr-miR2678	15	40	19	31	38	21	35	21
	mtr-miR5277	357	403	629	410	321	297	367	24
	mtr-miR2586a	10	8	4	3	3	3	1	21
	mtr-miR2643a	46500	51042	31940	44231	29854	22438	27555	21
	mtr-miR5255	7	16	7	9	11	7	8	21
	mtr-miR5237	65	82	51	85	52	56	70	21
	mtr-miR5266	3	1	5	3	5	3	6	20
	mtr-miR5561-3p	2	7	7	8	11	8	16	21
