# Supplementary material for: Identification of Exogenous Nitric Oxide-Responsive miRNAs from Alfalfa (Medicago sativa L.) under Drought Stress by High-Throughput Sequencing
Source: Genes (Basel). 2019 Dec 26;11(1):30. doi: 10.3390/genes11010030 (PMC7016817; doi:10.3390/genes11010030)
Supplement: Supplementary file 1 [file genes-11-00030-s001.zip › Table.S4.xlsx]

## Sheet: Sheet1
miRNAs:Indicates the ID of the miRNA
Score_total: miRDeep2 predicts the score. The higher the value, the greater the potential of the miRNA.
Mature_sequence: mature sequence
Star_sequence:star sequence
GenomeID: The chromosome ID of the miRNA
Strand: positive and negative chain
#Start: the starting coordinate of the miRNA precursor on the chromosome
#End: the termination coordinates of the miRNA precursor on the chromosome
#Pre_seq: precursor sequence
#Hairpin_stru: hairpin structure
#Hairpin_energy: free energy of hairpin structure
#L-R:Indicates the amount of miRNA expression in each sample (TPM value);L-M:miRNA expression of libraries in CK.N-P:miRNA expression of libraries in PEG.Q-R:miRNA expression of libraries in PEG+SNP
miRNA	score_total	mature_sequence	star_sequence	GenomeID	strand	start	end	pre_seq	hairpin_stru	hairpin_energy	S01	S02	S04	S05	S06	S08	S09
c88810.graph_c0_43381	0.4	aagagguguauuauuugaauaacu	uuguaaaaaauaauuucucaaau	c88810.graph_c0	-	500	749	acuuuagaggaugcuaaauuuuaagagguguauuauuugaauaacuauuuaugugacaacuuuauggauaacuauaaauagagagagaaaguaaaaccauaauguuuaguauaaaaaagaaaguugucauaaaaugguuguaaaaaauaauuucucaaauuuuaacagcaugguacuucagaggauguuaaguaacucaauuuucacucaaaaagccaaacacgagcaagcuuacaucgacaaccacacu	.((((.(((((((((((((((...((((...(((((((..((((((((((.((((((((((((...........((((((......................))))))...........))))))))))))))))))))))...))))))).))))))))))....)))))....))))))))(((((.((((..(((.........................)))...)))))))))............	-46	0.877659	0.716117	4.28683	1.68566	0	5.92008	1.87231
c103008.graph_c0_2076	181.3	cuuauauaugugaccggagggagu	ugcaucuggucacauuuauagacc	c103008.graph_c0	-	415	664	cuuuaaauaaaccuuacauuaaauacaaugugcaacucaaauaauccauaaacauggaaauugauaauaucaauaagguaacaaaaguuaacagccaaaucaucuuucuaguacaacuuuguaagcucgaccuuauauugcaucuggucacauuuauagaccauguacauuagucauucaaugaaucuaaaaaguuacuuuuugcuuauauaugugaccggagggaguaauugaaaaaaucagcauugau	.........................((((((.....((((....(((((....)))))..(((((...)))))((((((......((((.((((.........((....)).......)))).))))..))))))((((.(.(((((((((((.(((((.....((((.((((((((...))))..))))...).))).......))))).))))))))))).).)))).))))........))))))..	-41.1	60.5585	46.5476	19.7194	38.7701	20.2119	45.8806	34.6376
c77146.graph_c0_40780	0.6	aauagcccaauggauaguagaggu	ccauuaucccuuaggucucu	c77146.graph_c0	-	59	308	cucugaagaucgaacuuaucaucaauuaggacuuaauuuacuuauuauuuuaagucaucuuuuaagaaccaaauugguagugcacugagauuuuuagagaauaaaguaacaucuugauuucauugauugaacaaaguuggccuuuugaaagauaaauuccuuauccauuaucccuuaggucucucugauaggguccauaaagagaauagcccaauggauaguagaggugaguuggcaaguucguuagagg	((((((....(((((((.(((........(((((((..((.....))..)))))))(((((((((((.((((.(((.((((.((.(((((((...(((.............))).))))))).))))))..)))..))))..)))))))))))......((((((((((((((.((.(((.(((((..............)))))...))).)).))))))).).)))))).))).))))))))))))).	-59.3	3.51064	1.43223	0.857367	0	0	0	0
c104339.graph_c0_3174	17723.5	uuucauuccauaugucaucuag	agagucguauggagugaaaga	c104339.graph_c0	-	564	813	ggguuuugaauccaauugcagccaaccauggcggugcuucuuuuucggcaaucgauuucaucuuuguaccaaaacugagccucaaauuugaugaaaccaaaacccuaaacugaaucaacgaauuuccuuaaugcgguguuggguagagucguauggagugaaagaugggaauuucuuguuggauucuauucauucaauuuucccucuuucauuccauaugucaucuagcuagcauauauagcguuaacaa	((((((((............((((....))))..((((........)))).....(((((((((((................))))...))))))).))))))))......................(((((((.(((((((.(((((.((((((((((((((((.(((((....(((.(((((...)))))..)))..))))))))))))))))))))).).)))).))))))).....)))))))...	-73	1343.7	1947.84	1535.54	1618.23	1690.22	2742.48	2405.91
c119471.graph_c1_21244	0.4	cuuuuguugacccaacuuucucuu	aagagaaagucagaucaacaa	c119471.graph_c1	-	707	956	uaguuuggauguguuuaccacaugacuuugcacucaaaucuuuaacuccaauuuucaguuguggaaaaaauucaaauuauuaauuuuuuuuuuuuuaaaucaagggacaauauuuagaguuguaaauaaauaugcaaugguauaucaucuugacuuguuaagagaaagucagaucaacaaaagguccaauuggaccagaaucaacuuuuguugacccaacuuucucuuauauauccauauauucugaggu	.((((.(((((....(((((((((..(((((((((((((..((...(((.............((((((((((.........)))))))))).............))).)).)))).))).))))))....))))...)))))...))))).))))...(((((((((((..(.((((((((((((((....))))).........))))))))).)..))))))))))).....................	-53.6	36.8617	23.6319	32.5799	44.6699	22.7384	41.4405	29.9569
c45163.graph_c0_37007	38.1	guucccugggauuggcug	ccaguacagaccgagggacagucuc	c45163.graph_c0	-	13	262	aaagacccuaugaagcuucauuguucccugggauuggcugcgccaguacagaccgagggacagucucauguagacaguuucuauuggauguaaauaagcuaaaaauauuuuauugacauuuauauaagcccucuuaaauaggcucacaaaguguuuaugccagcauauaaucucaaauaagucaauucaaauagacaacaaauauaaaaugaaacaaaacauucccauaauuacauacauaggaucuagg	..(((.((((((.......(((((.((((.((((((((...)))))).....)).))))))))).....(((((.....)))))(((((((.((((((.((....)).)))))).)))))))....((((..........)))).......(((((((................................)))))))..........((((........))))..............)))))).)))...	-45.34	2.63298	4.2967	0.857367	9.27111	5.89513	2.96004	3.74461
c108687.graph_c0_7478	182.7	gccccuguugaauuuucucuac	agagauguucuacagggucg	c108687.graph_c0	-	195	444	acauaauucauuacaugauaguugauacaaacgauuacauucaagcuauaagauauugagguagagauguucuacagggucgacaugagaccacaugaagcuaucauguguccaaguuauccaacucauguguucucaggucgccccuguugaauuuucucuacuaaauugcacauuuuacuuuca	......((((.((....((((((((...............)).))))))....)).))))(((((((.((((.((((((.((((.(((((.(((((((((((............)))).......))))))).))))).)))).)))))).))))..)))))))......................	-51.5	12.2872	10.7418	12.8605	15.1709	6.7373	5.92008	37.4461
c191478.graph_c0_36170	0.5	uuucuugagaaacuugaauu	uucaagagucuuaaaaaug	c191478.graph_c0	+	0	248	ggagaguugaaauuuuuuuauuucuugagaaacuugaauuuauagagcagacagauuaauagaauaguuuauucuaugcaucgguuuuggcuuaaaugaauucaagagucuuaaaaaugaaaaaaucucaucuuuaaucaauaaauauuuuuucuuuagggguuauuccauaaacauauauucuaauucaauuaacuaaauuuuagagugauaaugaauuugcaaauuuaggauuuagccauagccag	..((((.(((.((((((((((((.((((((..(((((((((((.((((((((.(((..((((((((...))))))))..))).))))..))))..)))))))))))..)))))))))))))))))).))).)))).........................(((((.(((.(((((((.((((((((................))))))))...)))..........)))))))..)))))........	-54.2	7.89893	2.14835	6.00157	3.37131	2.52649	7.4001	3.74461
c116835.graph_c1_17321	0.6	uuuuuagauucauugaauaau	uauguaaugaaccugaaaaag	c116835.graph_c1	-	1104	1353	auuuauaagcaaauauuucuuuuuuagauucauugaauaauugguguaucuuaacuauaauauaauccagauacauuaguuauguaaugaaccugaaaaagaaauaguuguuuauaaauguggccggaguaagaaaugcaauaauguuguccauagacauuuuuuuuuuuugagagauguacauaaggaacauauauauuauauaaacaugaaaaaaauaauuaauaccgucauaauauguuuuuuuuua	.(((((((((((.((((((((((((((.(((((((.(((((((((((((((.................))))))))))))))).))))))).)))))))))))))).)))))))))))((((((.((.(((.....))).((((((((((((.((((((((((((......))))))))).).)).)).)))...))))))).........................))))))))...............	-62.4	28.0851	24.348	21.4342	8.42828	15.1589	23.6803	24.34
c109527.graph_c0_8422	42.2	gucaggauccguugacaccaac	uauguuagcuucugacacaaagga	c109527.graph_c0	-	60	309	gaugcaaugcacuuugguaaagagcaaaggaauucuaucuguauuugguacaaaggauucucaauuuuagaaggauaauuuuuaugcagauaaucccaucuucauugguuguggauuaaauuauaaaaaccuguuugugacuuuuacucuuucuucucaucuccauugccucuguaaguucuuuuauguuagcuucugacacaaaggagucaggauccguugacaccaacucucaacugucuauuuuauu	((.((((((..(((((........)))))(((((((...(((((...))))).)))))))........((((((((((...((((((((.((((((((.((.....)).)).))))))............))))..))))...))).))))))).........)))))).))((..((((......((((((((((((((........)))))))...)))))))..))))..))...............	-48.1	20.1862	22.1996	14.5752	5.05697	19.3697	8.88011	11.2338
c86020.graph_c0_42677	16890.1	uacgucucugucuuucggguug	acccagagacagagaugca	c86020.graph_c0	+	113	362	aucuuugauuucaguuuuuguucaauucagggaggcgcauaguaggaucaauuuuggaauuuuucuuuggucauaaaacuguuuucacuuauggagaaugccacguuagaggaaugaaugcaagacuuuccgaugaaauucucgacuacaugaugccuuacauccacgacccagagacagagaugcaaucaagaaacacacucgauuacgucucugucuuucggguuguugauguagcguaucacgcaau	.(((((((..................)))))))(((((((.((((((((((....((((...))))))))))...................(.((((((..((((..((((...((....))...)))).)).))..)))))).)))))))).)))).((((((.((((((((((((((((((((.((((.((.......)).)))).))))))))))))).))))))).))))))((((...))))...	-74.6	2738.3	3111.53	2188	985.267	1099.86	927.972	590.712
c99918.graph_c0_48282	13503.9	uuaaucaaggaaaucacaguc	cuguguuuuucuugauuaaag	c99918.graph_c0	+	552	801	gaauuugauccauugaauucuuuuaaucaaggaaaucacagucaagagaguuuguguuuccucucacucccuuaaucuuucuccacuguguuuuucuugauuaaagaaauuuguuggaucugaaaauaaauaaauaaauuguacuagcaacuauauacauaaauuguauuagcaaccuauauuguuguuccgaauucaaaccucaugcgucuguuuccuuguccuuguaauuguugauaauucaauuuga	......((((((.((((((.(((((((((((((((.((((((..((((((...(((........))).........))))))..)))))).))))))))))))))).)))))).))))))..............(((((((......((((...(((((.....))))).((((((.......))))))..(((..((.(((....).)).)).)))...............))))......))))))).	-55	1046.17	910.901	1678.72	2186.3	1363.46	2588.55	2492.04
c117818.graph_c0_18769	1	uuuuugcuuauaauagugacc	uuauucaauuaaucuaaaa	c117818.graph_c0	+	3492	3741	cgucaauuuaguccauaaaguauaugaaaauccaucaauuuggucccgcaaucucaauacuagggacuaaauugauguauuucauauaguuagggacuaaauuggugagagguucaaaguucagggacuaaauuggugagagguugauaguucagggacuaaaccgaugguuuuuuuucaguuauucaauuaaucuaaaaagugguuuuuuugcuuauaauagugaccgaaguguguauauuuuucauua	...(((((((((((...((.(((((((((...(((((((((((((((...............)))))))))))))))..))))))))).))..)))))))))))(((((((((....(((((..((((((((((.......))))..))))))..)))))(((((...)))))..((((.((((((..((((...(((((((....)))))))....)))))))))).)))).......)))))))))..	-69.9	35.1064	44.3992	29.1505	31.1847	21.054	41.4405	39.3184
c121572.graph_c0_25248	0.4	ugccaucgucguggaaauuccauu	uuaagcuguuccuuagagga	c121572.graph_c0	+	134	383	cucaaauaauaucagaggguuuugccaucgucguggaaauuccauuuuuccuagaauuaagcuguuccuuagaggaggcagaaaucauaaaaucuuauaaaaauuugagaucaauucauuccauuuuucccuuuuuggaggauaaauuuacauauuuaaauuaugugucagauauacgaauaccauauccuauccaucuggaaaucuuaguucaaauccuucgauacugggugaaagaugccccuuuuuu	.............(((((((((((((.((.((..((((.....(((((....))))).......))))...)).)))))))))........((((((........))))))..........(((((((((((..(((((((((......((((((.......))))))..(((((.........)))))...(((....))).............)))))))))....))).)))))))).))))))...	-54.1	566.09	336.575	113.172	89.3398	112.85	159.842	109.53
c117503.graph_c1_18281	454.8	uguugacugcaugaauacgug	cguauucacacaaucagcgca	c117503.graph_c1	+	2247	2496	aaauggagaaauauuucauguaucguugcuguguggagugagacaaauguccugucgaauugugauucccugcagucaccgauugcacguauucacacaaucagcgcaucaaugguuguugaaucaagaacggauaugauucaaauuucaagcucaauaucuacauuaaaauuuugacuauccgauuauaauccaaugaccaucgauguguugacugcaugaauacgugcaaugugacgggcagggaauu	...........(((((((((((....)))...)))))))).((((.......)))).......((((((((((.(((((..((((((((((((((..((.((((((((((.((((((((((.........((((((.(..(((((...........................)))))))))))).........)))))))))).)))))))))).))..)))))))))))))))))))..))))))))))	-87	64.0691	75.1923	52.2994	26.9705	37.8973	29.6004	38.3823
c122637.graph_c0_27993	2083.8	aggaccaugacucccauagaaggg	uucuguuuugggucauuguu	c122637.graph_c0	+	2166	2415	aacaguucggauuauauaaucugaacuauaucaucauaaauuauaaacauguuuguaacauggauaaucauuuuauggacaauauuaaucuuccuuacuuuuaucuuucuguuuugggucauuguuacuuguuagucaaaaaucggguuuucgagauacuugaucggauuguuccgaaacuuccccagaaaaucagaaaaaauucaaggaccaugacucccauagaagggacuucuuacggaacuccacc	...((((((((((....))))))))))......(((((((...((..((((((...))))))..)).....)))))))............((((.........(((((((((...(((((((.(((.((((...........((.(((((((...........(((((....)))))..........))))))).)).......))))))).)))))))..))))))))).........)))).......	-52.9	473.058	296.472	234.918	160.137	169.275	198.323	124.508
c42339.graph_c0_36565	2.5	uggaucuucaaaauucuuaga	uaggaauucuugguguuccagu	c42339.graph_c0	+	0	146	ucucucucucuguuuguuugugaaaguccaucaucuuuaucuaggaauucuugguguuccaguauuucccacuagugagcaacucacaaugguguggugaucuuggaucuucaaaauucuuagaugaaguuaauuagauggacuau	........................((((((((..(((((((((((((((.((((.(.(((((.(((.((((((((((((...)))))..))))).)).))).))))).).))))))))))))))))))).......))))))))..	-49.5	14.9202	6.44505	6.00157	2.52849	0.842162	4.44006	5.61692
c110312.graph_c0_9318	2.6	agaaacgugagacauagaaac	uucuaugucucacucaauacc	c110312.graph_c0	-	64	313	aggaucaaagucuuguuaaacugugucaaauucaauggcaacaaaauaguugauggauuuacgucuguggaaguguuuguuaaagcgagguaaccaccgaauccauugagagugauagagagaaaaagccaacaaucucaaaauguuucuaugucucacucaauaccucaaauucacgucgaacgggagaguuggguuguugaguugagaaacgugagacauagaaacauauugagauuguuggguugau	(((((....)))))......((.(((((..((((((((((((......))))...........((.((((.....(((((....)))))....)))).))..))))))))..))))).)).....((.(((((((((((((.(((((((((((((((((((((((.(((((.(((.(((...))).)))..))))).))))))..........))))))))))))))))).))))))))))))).))...	-85.6	0	0	1.71473	15.1709	9.26378	1.48002	7.48922
c98063.graph_c2_47191	0.4	uuuaugagucauuguggaugg	guuagaagaaugauugaguuacc	c98063.graph_c2	+	1268	1517	gcaaauggguuggaacaaaguaagcaaaaauuuaucuggguauuaagagaugcugauaggggugauguuuucaaugaggaugguguuagaagaaugauugaguuaccaaagggguuugaagagaggguugaaauugaagguguugggcuaauugugagagauugggccccgcaauuggaaauuuuaagucauucuucuauaggugguuuuaugagucauuguggauggaauucuuguauggagaguauua	.......(.(((........))).).....((((((..((((((....))))))))))))..(((((((((((((((((((..((((...(.(((((((.(...((((.........((((((.((.((((((((.....(((.(((((((((......)))).))))).)))......)))))))).)).))))))......))))....).))))))).).))))..)))))))).)))))).)))))	-54.2	71.0904	59.4377	43.7257	72.4833	60.6357	93.2412	63.6584
c112185.graph_c0_11337	2.7	cuccgguccuauuuauaagagaaa	cuuauaaauaagaccggagggagu	c112185.graph_c0	+	230	479	guggucggaaaugguggaaauaucuuauuuugguuugaaccgugguuagauuagaaguuguugaaagauaaauuuaguaggcuucuuagcuugacuauuacuaccuccgguccuauuuauaagagaaaguugggucaauaaaaguugaugaaucuggacgggauuguuaaccagauacguugauuuuuauugacuaaaauuucucuuauaaauaagaccggagggaguaauaaauaaauaugaaugaaau	...(((((.............((((.(((.((((....)))).))).)))).(((((((....(((......)))....)))))))....)))))(((((((.(((((((((.(((((((((((((((....((((((((((((((((((.(((((((((....)))...)))))).))))))))))))))))))....))))))))))))))).))))))))).)))))))..................	-86.4	236.09	128.185	210.912	101.139	159.169	238.283	87.0622
c123561.graph_c0_33136	1.5	agagaucuucacaacucuguuguu	ugacggggguuuggugaucucugu	c123561.graph_c0	+	173	422	ugguuucuaccacucuccaucagagaucuucacaacucuguuguugucaucguguuguuuuguacgccacagucuccuauugggccguuguucuaggugguggagcuuugaaugacgggugcuuugcucaccuuuuuuuuuugguucaccgccagcgaauugguggucgcaauguuauuguucguguugcagaucaguacccaucugugucacugacggggguuuggugaucucuguguuuguggcucgu	.........((((....((.((((((((.(((...((((((((.((.(((.((((((.(((((((((.(((((....((((((((((..((((..(((((((((.(...(((.((.(((((.......))))).)).)))..).)))))))))...))))...))))).)))))..)))))..))).)))))).))))))......))).)).))))))))...))).))))))))))...)))).....	-76.2	3.51064	5.01282	1.71473	0	5.89513	4.44006	1.87231
c120504.graph_c0_23095	607.9	ggauuugaagugaauaucuuc	aagauauucacuuuaaauccc	c120504.graph_c0	-	685	934	ugaucaaaugcacauguaagugggauuugaagugaauaucuucuccauuguaggagagugauuuugcaugugucauuugaaauagagaagauauucacuuuaaaucccacuuagagauugcuaucucaucguaggaguguaguuuugcagaauuuagcuaauuauuuugucuuagagaagugaaccaguagauuuuguugaaaauuucauugcagauuuucuugguguuguuuuauuuuguauuauaguu	........(((((...(((((((((((((((((((((((((((((.(((......(((((((.........)))))))..))).)))))))))))))))))))))))))))))(((((....))))).((....)))))))((..((((((((..(((...(((((((........)))))))(((((.(((.(((((((((...))))..))))).))).)))))...)))..))))))))..))....	-76.2	116.729	70.8956	60.873	30.3418	76.6367	155.402	47.7438
c87717.graph_c0_43069	0.6	aagacuuugauuccugaaaagaca	ucuuuggauucaaauucuucu	c87717.graph_c0	+	138	387	cuucuuccaucgaggaaccgaugguccccgacguuuccccuaaggaaaccgcugcucuuuggauucaaauucuucucgccucgacaguaacugcuugacuucgacgaauuuacauucuugacuucuguauuguugaacuccauaacuuuuagacucuuuaacaugcuaagucuagauuccgucgaaauccucauguugaaggaaaagacuuugauuccugaaaagacaaaagucaacaaauguugacagc	......((((((......))))))........((((((.....))))))...((.((((((((.(((((.((((.((.(.((((((.....((...((.(((((((((((((.......(((((..((((.((((((.....(((...))).....)))))))))).))))))))))).))))))).))..)))))))).))).)))).))))).)))...)))))))...((((((....))))))...	-61.3	2.63298	0.716117	4.28683	0.842828	0.842162	0	0
c114274.graph_c0_13895	1.3	caacggacuuaaaaaaugaaa	auuuuuuagguucauuuauu	c114274.graph_c0	+	898	1147	cccucccauauaacuuucgcuuucggguuuugggugaggaaguagugucuagacuuacuuguguaguuguucuuagucuaaugugaugauccucucuaguguuuuaaggcuucccauaagucccaacaaaaagaucgagagaguguauguuuguacucccucuagucucaauuauaagcaauuuuuuauuuuuuagguucauuuauucaacggacuuaaaaaaugaaaaguugcuuauaauugagacaag	....((((...(((((........))))).)))).((((.((((....(((.((......)).))).........(((......)))....((((((.((.((((..(((((.....)))))......)))).))..))))))..........)))).))))..((((((((((((((((((((((((((((((((((((...........))))))))))))))))))))))))))))))))))))...	-74.2	14.9202	13.6062	19.7194	16.0137	7.57946	28.1204	14.9784
c26706.graph_c0_36344	0.6	caauucuugaugacguuaggaug	cuuucguuaacggaauugua	c26706.graph_c0	-	92	341	ccaucaugugaauugaagccauaacaagaaacuauccucacuauuuuacaacaccucuucaguuucauaaucuguuguuuaacuuccauccuuucguuaacggaauuguaugagcucguuaaaaaguuuauacaauucuugaugacguuaggaugaauauuacacaacauaacauug	......((((((((((((.........((((............)))).........)))))).))))))...((((((.(((..(.((((((..(((((.((((((((((((((((........)))))))))))))).)).)))))..)))))).)..))).))))))........	-44.2	4.38829	1.43223	0	6.74263	0	0	0
c63156.graph_c0_38769	129.6	uuucuuuucaaaucgcuagugu	acugugauuugaaaaggaua	c63156.graph_c0	+	562	811	acaauaauuuuuaccucauugauuuuucuauccccuacucuuaaauuccacauuguguuagagucagagcacacuaaaacuuuggagcuaguucccugucaagauguugauuugaggaaacaauuucacacugugauuugaaaaggauaauucuuuuucaagaccauuuauuccaaugcacucauauauugcaauaguaaagaauuuuucuuuucaaaucgcuaguguuaaauucuuuuucaagaccauu	.............(((((..(((......)))..(((((((............((((((........))))))..........)))).)))......(((((....))))).)))))(((.(((((.((((((((((((((((((((.((((((((...........(((((.(((((........))))).))))).)))))))).))))))))))))))).))))).))))).)))............	-49.9	21.0638	16.4707	11.1458	9.27111	4.21081	16.2802	26.2123
c112972.graph_c1_12315	0.7	auccgaugugggacauauaacuca	aguauguaugacucauauauaagauga	c112972.graph_c1	+	52	301	agagacgucagacucuuacccaaaaccuuaaggcaguggguuuaugaguccucuuacuuauaagguguucaaccuuuacucuuuuauccgaugugggacauauaacucacacuugcacacaacaacaauaucauccaaaugaguauguaugacucauauauaagaugaaugugaguuuucuuagaagguuucacgaauaccuuuaagaugugauugauuguagaagguuucaugcaacucaugaugcaaa	.....((((((((((..(((((...((....))...)))))....)))))......((((.((((((((((((((((((((.((((((..(((((((.(((((((((((...(((....................))).))))).)))))).)))))))....))))))...)))).......)))))))....))))))))))))).......(((((((((((...))).))))).))))))))....	-62.7	337.899	222.712	256.353	151.709	148.221	195.363	145.104
c122001.graph_c0_26337	24	ucuaagaguguaauacaacuu	ucauauuacgcucuucgauac	c122001.graph_c0	-	1022	1271	ucaaaugcggcugauacauguaucuaagaguguaauacaacuucgauuauggcacacuuugagugauacuuccauaaucgaagucauauuacgcucuucgauacaucaaaagccuucauuuuaucugguuugugcuugguuaaauauugauagauuuuaaauuguaauaauaaaaguuggauuuccuuuuugacaggauaauaaauggaagauaggauaagcauuuuauguaauuuauauauugaaagac	....(((.((((.....(((((((.((((((((((((..(((((((((((((..((((...))))......)))))))))))))..)))))))))))).)))))))....))))..)))((((((..(((((........)))))...))))))((((((..(((((..(((((((((.....((((.(((..((..........))..))).))))..))).)))))).....)))))..))))))...	-66.7	0	0.716117	0.857367	0.842828	4.21081	5.92008	0.936153
c120822.graph_c0_23743	0.4	acauugaggacuauugugacuauu	uagucauauuagucauuaauauag	c120822.graph_c0	+	0	146	cuuacguuaaaaugauucguuaauauagucauauuaguuccuuaaaaaaaauauagucauauuagucauuaauauaguuacuuaaaaagaguuaaugucaacauugaggacuauugugacuauucguugaaaccaaaauggcuauu	........................((((((((.((.(((..((((.......(((((((((.(((((.((((((((...((((.....))))...)))....))))).))))).)))))))))...))))))).)).)))))))).	-27.3	19.3085	9.30952	9.43103	5.8998	2.52649	4.44006	5.61692
c78501.graph_c0_40988	0.4	uuuuuagauucuuaacuugugccc	ggguacaaguuaacauga	c78501.graph_c0	+	53	302	aaaauuuaugcuugaauucuuuuuuuagauucuuaacuugugcccuuaggguacaaguuaacaugacccauaaaaaaauuaaaaaaaauuguaucuugaaacugaagaaccuuuucuugacagcuugacauccagaacaagagccaacugugauauuuaaauaaaaaauggcaucguuugaaugugaauauaaaauuuucaaagcauaaguuauuuaucugaauauauugaauuuuagguucuguaacua	.....(((((((((((...((((((((...(((((((((((((((...)))))))))))))...))....)))))))).......................((((((((....)))))..))).((.((((...((((..((((((......................)))).))))))..)))).)).........))).))))))))(((((..(((((((..........)))))))...)))))..	-45.8	40.3723	23.6319	30.8652	21.9135	23.5805	45.8806	29.0207
c122338.graph_c0_27148	0.6	auuuuuuagguacauugaauaacu	uuauucaauaaaucuaaaaaauug	c122338.graph_c0	+	74	323	ucacauuuauaagcaagcaucaauuuuuuagguacauugaauaacuaaugcaucuuaucaaugugauaagauacauuaguuauucaauaaaucuaaaaaauuguuuuuuuuuuuucuacuuauaaauguugaccagagagaguaauguuuaaaaaaauugauauaugugaauuaugaaaauuacuuauauacuucucgaacauccuuauaggucauauuuauuuucgauaauuuuuuaguaacaauacuu	(((((((((((((.......(((((((((((((..(((((((((((((((.(((((((((...))))))))).)))))))))))))))..)))))))))))))...............)))))))))).))).......(((((.((((((((((((((((.....((((((.((((......((((((.................))))))))))))))))..)))))..)))))))..)))).)))))	-61.9	51.7819	53.7088	49.7273	34.556	37.8973	65.1208	49.6161
c122623.graph_c2_27966	1.9	auuaauugaaugaaccuaaaa	uuuuagauucauucaauu	c122623.graph_c2	-	1799	2048	acucccuccguuucuuuuuauaaguuuuuagauucauucaauuaaugacguauguaguccauauuuugaaccacauacaucauuaauugaaugaaccuaaaaaguaaaauuugcuuauaaaaga	..............(((((((((((((((((.((((((((((((((((.((((((.((.((.....)).)).)))))).)))))))))))))))).))))))..........))))))))))).	-39.4	70.2127	65.8828	79.7351	53.0982	57.267	91.7612	65.5307
c119007.graph_c0_20501	22.5	aauaagaucugcaucugaacuugc	auacgguaaagauggagcaac	c119007.graph_c0	+	748	997	uggaaaguccacaguuauuaguuugguagaaagauucuaugauccacaggcgggugaaguacuuaucgauggaauuaacaugaaagaacuccagcuuagguggaucagagggaaaauuggucuugucagccaggagccaguguuauuugcauccagcauuaaggauaacauugcauacgguaaagauggagcaacaauugaagaaauaagaucugcaucugaacuugcaaacgccgccaaauucauugau	((((...))))((((....((((((((.(.....((((.((((((((((((.((...(((.(((.((.(((.......)))))))).))))).))))..))))))))..))))..((((((((((.....))))).)))))(((((((((.....))).....)))))).(((((...(((..(((((.((.....(((.....))).....)).)))))..))))))))...).)))))))).))))..	-58.9	4.38829	2.14835	1.71473	0.842828	2.52649	10.3601	0.936153
c115149.graph_c0_14881	0.7	uacauuaagggacggagggagu	ugcuucacaaccuuugguacuua	c115149.graph_c0	-	78	327	augaaaaaagcaaugggugccuacauuaagggacggagggaguauuucucuuuagauaaguguuuuuggagagguuuauccaaaauggcucuuaaguuggugcugcuucacaaccuuugguacuuaauggaugauggcaacauaaacaaagaaauuugauugcgauaaaauggaucauuuuauucauuggcgguugaguucaggaagaucuucauuuuauccgauuuugguucucauuguuugcauauau	.......((((((((((.(((...((((((((..(((((.((((((...(((.(((...((..(((((((........)))))))..))))).)))..)))))).)))).)..))))))))............(((....)))...((((....))))((((.(((((((((((((.(((((((((........)))))..)))).))))..)))))))))))))...))).))))))))))........	-62.9	43.8829	58.0055	5.1442	10.1139	5.05297	4.44006	10.2977
c109074.graph_c3_7914	264.5	ggucaugcugugacagccucacu	ugaagcugccagcaugaucuaaac	c109074.graph_c3	-	845	1094	cuuugugcuacaauaguuguuuguuuuuuacuucuuuugacacauauaaaccuagagagagugaaguugaugcauaacuauugcuggagaugaagaugaaaguucacaaaggaaaaagugaagcugccagcaugaucuaaacuuagguuagagagcuuucuuuugaauugaaagaagagagaguaaguaacccuaaccuugacuaggucaugcugugacagccucacucuuuccuauuuuguggaccaag	((((((.(((((((((((((.(((((((((((.(((((................))))))))))))..)))).)))))))))).)))..))))))......((((((((((((((.(((((.(((((((((((((((((.....(((((((.(.((((((((((..........))))))))))......).)))))))....)))))))))))).).)))).))))).))))))...))))))))....	-86.3	16.6755	27.9286	28.2931	44.6699	25.2649	32.5604	71.1476
c108205.graph_c0_6931	27.7	uggaauaaauaguuggaauuu	auucucacuauuuauuccaaa	c108205.graph_c0	-	801	1050	agaccuauaacaaugaaaauuuuggaauaaauaguuggaauuucuccucacuuucaccaccauccauuccagccacaaauucucacuauuuauuccaaaauuguuauuguuauaccuaacaacaugcaaauggauaaucgauucuaaggagguuuaggguuucaagaaauuaauggaggaaaagggcuaaaagcaaaugagggcuugaagauuuugcaucaucaucauagaaucaagagguuguugaggu	.....(((((((((((.((((((((((((((((((.(((((((.................................))))))).)))))))))))))))))).)))))))))))(((((((((................(((((((((....)))))))))...........((((.(.((((...((..((((........))))..)).)))).).)))).................)))))).))).	-55.8	0	9.30952	0.857367	0	5.05297	1.48002	3.74461
c116345.graph_c1_16638	0.3	uuucuggauuuaugcagggugcau	gcaccauaaccgcauuauauauagagaaa	c116345.graph_c1	+	0	235	aaaaccauuucuggauuuaugcagggugcauaaggauuuuccuuaugcaccauaaccgcauuauauauagagaaacaauuacuucauuuugucaugaguguuaagaaaauuuauuaccaccccuaaaaaaaauauuauuaccacaaaaugacgcauucucauuaauuaauuuuuaaucuaacaauaacuuucauuaguuuuuuuuuuuuagaaacaaaaugcauuagaaaaacaa	.......((((((.....((((..((((((((((((...))))))))))))......))))......))))))...........((((((((.....(((.(((.........))).)))..((((((((((..............(((((.......)))))......................((((......))))..))))))))))..))))))))..............	-39.1	35.984	18.619	18.0047	7.58546	5.89513	19.2402	6.55307
c109503.graph_c0_8376	1	uuuuuagauacauugaaua	uauucaauauaucuaaaaagu	c109503.graph_c0	+	1016	1265	cuuuuuacaagaaacaauuaacuuuuuagauacauugaauacuuuauguaugugguuuagauucuagaccagauacauaaauuauucaauauaucuaaaaagucaauuguuacuuauauauaggaccagaggaguauuuucuuauauucuaacaguuuucaccauucauuuuuaauauaaaaggaccugguucaaguuauuagugggaugacaaaauaagaaugaaaggacaugauacaucaucgaugga	((...((.(((.(((((((.((((((((((((.((((((((.(((((((((.((((((((...)))))))).))))))))).)))))))).)))))))))))).))))))).))).))...))..(((((.((((((((((((.((((((....(((.((.((((.......(((((.....((((...))))....))))))))))).)))......)))))).)))))...))))).)).))..))).	-70.5	33.351	44.3992	63.4451	54.7839	36.213	32.5604	40.2546
c109908.graph_c0_8838	500.9	acgaaaacugagacucagcuuacc	ugagucgagucagguuuuugauu	c109908.graph_c0	+	168	417	uucugauguuaagucaucugaaacgaaaacugagacucagcuuacccgaguugacucgagugagucgagucagguuuuugauucggaugagauuuuuaacauacuugaugaugaaaacaaugcucaugaacgugauucugagccugacucagucaugggucuugacucaguuaucaaaagcuuugaagaagagauuuuugcaccugggacugaaccaggucugacugaaccggaaccgguucaggccgac	..((((.(((((((((((((((.((((((((..(((((.((((((.((((....)))).)))))).))))).)))))))).)))))))))..((((((.(((.....))).))))))....((((((((........(((((.....)))))))))))))))))))))))....((((((((((.....)))).)))))).((((((.......))))))....((((((((....))))))))......	-93	42.1276	21.4835	42.8683	35.3988	17.6854	62.1608	43.063
c114875.graph_c0_14536	9543.7	uucauuucuaaaauaggcauug	augccuauuuuagaaugaaaa	c114875.graph_c0	+	165	414	auggaaacagaacacugcucuuuucauuucuaaaauaggcauugcaauucaaauuccauggauccauucagcaaugccuauuuuagaaugaaaacaacauuucacuguuuccauuucaaacuauuguuaaggaaguuaaugcugacgaauucuugauuuucauuuuaguugacgaggaucuuuuuccaaccauccaauucauucuggucuccguauguaauuagcaauuuuucuuucaauuucauaugcu	((((((((((.....((...((((((((.((((((((((((((((.......((((...)))).......))))))))))))))))))))))))...)).....))))))))))........((((..((((((((((((((..(((.(((((((....(((.......)))))))))).........((((............))))...)))..)).))))))....)))))).))))..........	-59.2	659.122	1041.95	844.506	1115.06	965.96	1373.46	1114.96
c94270.graph_c1_45484	0.6	uuggaggggaggggaggg	cuucccucuuuuaaaagaaaa	c94270.graph_c1	-	380	629	gguaagaaaaaaaauauauuaguauuguauuugagaaccacaggaaaugaagaauagagauuaguuucucuuucuucgagcacuaauaaguucagcauugcagaaauacagggaugaacauauaauccuucccucuuuuaaaagaaaaucauaagaauaauuuacuuccugaaugcacuauuuacuaaugguauguuugggagagggauuuuggaggggaggggaggggcuuauuuuucuuuuuuaaauu	...(((((((((((((((.......))))))).....((...))....((((((.(((((......)))))))))))((((....(((.(((((...(((........)))...))))).)))..((((((((((((((.....((((((...............((((((((((.((((((....)))))).))))))))))...))))))..)))))))))))))))))).)))))))).........	-60	6.14361	11.4579	9.43103	11.7996	7.57946	4.44006	1.87231
c103338.graph_c0_2366	5.1	acaugacgagagacuuaauug	caauuaagucccucgucaugugg	c103338.graph_c0	-	2025	2274	cucaauuaagucccucgucauguggaaaaaaaaacauagaaacaugggucuaauugagaaaauuuugacagagacaagaauuauuuugaaauauugucauaaguuucucaauuagacucauguuucuauguuuuuuuacacaugacgagagacuuaauugagaaaaauuugauaaagacggagac	((((((((((((.(((((((((((...((((((((((((((((((((((((((((((((((....((((((...(((((....))))).....))))))....)))))))))))))))))))))))))))))))))).))))))))))).)))))))))))).......................	-91.6	0.877659	6.44505	4.28683	5.05697	1.68432	8.88011	12.17
c117847.graph_c2_18815	0.5	uuagugaaugauuaaugaguu	cucauuaaacauucauuguac	c117847.graph_c2	-	888	1137	uucgaucagugguuaauuacauuuagugaaugauuaaugaguuucaucaucuguuauacucauuaaacauucauuguacagauaauuaaccacguaguugaacucaagugguaaccaacuauuggcaucaauucuugugucaaaguaucauucuuuugcaauauuauucaaauuacaaucaccaacucuaaaguugaaauuaggguacugcuucacugucuguugcucacaaaucauguaacauuucauu	((((((..((((((((((((...(((((((((.(((((((((...............))))))))).)))))))))....).)))))))))))...))))))...((((((((.((.(((.(((((((........))))))))))..((......))........................(((((....))))).......)))))))))).......((((((...........)))))).......	-55.7	4.38829	2.14835	1.71473	3.37131	5.05297	8.88011	1.87231
c68212.graph_c0_39361	1.2	ucguaggauugagauaagacgg	gucugaucucauccaacgauc	c68212.graph_c0	-	32	281	cacacaguuagcaaaucgauggucguaggauugagauaagacgguucauauuucaagcuuaguauuuuagaguuuaauaaaaaucaaaauuugcuuacuuucuggaccgucugaucucauccaacgaucacuaaucugcugacuguggugugaguuugugauugcaggcaaucaaagucccacacacacauuugaauagucuacaaucuuucauacuaaaaguguaauauaucucguauuuccucuuaaa	..(((((((((((......(((((((.((((.(((((.((((((((((......((((.....(((((.((.(((....))).)))))))..))))......)))))))))).))))))))).)))))))......)))))))))))(((((((.....(((((.((((..(((((..............)))))...)))).))))).)))))))...(((.(.(((((.....)))))..).)))...	-72.9	3.51064	1.43223	0	2.52849	0.842162	1.48002	0
c106351.graph_c1_5033	281.2	aacuuaaccaccaaguagacuug	aaguuuacuuggugguuaaguuac	c106351.graph_c1	+	1139	1388	agaucauacuuguaacuuguaagguuaauuuuaaaacauagugcaugcuaggaaauuuugcagaauuugucguuuucucguuaucaaaucagugacaagcgauaaaugcggaaggaucaaacuuuuuuugugaccaaguuuacuuggugguuaaguuaccguucuugaugaucaaguuugucaguaaacuuggucaccacgaaagauaacuuaaccaccaaguagacuugguuacaaagaaaacuugguu	.((((.(((.........))).))))............((((....)))).....(((((((...((((((((((....(((((.......)))))))))))))))))))))).((((((..((((((((((((((((((((((((((((((((((((.(.(((.((.((((((((((((....)))))))))))).)).))).).))))))))))))))))))))))))))))))))))))..))))))	-93.3	23.6968	12.174	41.1536	32.0275	48.8454	16.2802	14.0423
c91649.graph_c0_44347	364.6	gggaaauguuaacuugugcc	cacaaguuaacaaaccaaagaua	c91649.graph_c0	-	0	84	guauuuggcauguuuagucauagggaaauguuaacuugugcccugagugcacaaguuaacaaaccaaagauagaaauauuuugu	.........((((((.(((...((....((((((((((((((....).)))))))))))))..))...)))..)))))).....	-22.4	101.808	94.5274	95.1677	98.6109	92.6378	112.481	111.402
c109255.graph_c0_8111	0.8	ucuaaucucugaucccaaaua	ugggaucagaaauuagagaua	c109255.graph_c0	-	942	1191	gccucuguaaguccuugaauucucuaaucucugaucccaaauacgcuaaauccauaaaaagaucaagugauuuugggaucagaaauuagagauaucaaguacuugcaaccagaacuuggaagcaaugaaucuagugccaugaucagauauaagguaugcucuauuacacaucucauuaaguuuuuuuuuuuaaauuauguaaguaaacucuauauaauucgucuuuacagauguuaaauaaauccaaaua	.....(((((((.(((((..((((((((.((((((((((((..((((..(((........)))..))))..)))))))))))).))))))))..))))).)))))))........(((((.(((.((....)).)))..((((.((((.....(((........)))..)))).))))..............(((((((((((....)).)))))))))(((((....))))).........)))))...	-65.3	2068.64	2351.73	1610.99	1973.9	1589.16	1844.1	1129
c110646.graph_c1_9636	0.6	uucaggauuucaaugacuuug	aagugcaugauuugauac	c110646.graph_c1	+	221	470	gaguuacagucaagaucauuccuucaggauuucaaugacuuuggauaccauugugaguucaaagugcaugauuugauacaugaucuug	..........(((((((((....(((((...(((.(((((((((((..........))))))))).))))))))))...)))))))))	-21	52.6595	34.3736	26.5784	32.0275	16.8432	37.0005	16.8507
c84928.graph_c0_42425	3.6	acuuagaugcucucgaucagc	ugaauugauagagagcaucugaguuc	c84928.graph_c0	+	0	140	gaaacuuuguuguuaaugaguuuuaguuaagguugaauugauagagagcaucugaguucaauaucuggguggaacaauucuucgaaccagacauugaacuuagaugcucucgaucagcauaagugaaaccaaauuaguua	..(((......)))..((.((((((.(((..(((((.......(((((((((((((((((((.(((((.(.(((......))).).))))).)))))))))))))))))))..))))).))).)))))))).........	-52.4	3.51064	2.86447	6.00157	3.37131	1.68432	1.48002	0
c111105.graph_c0_10123	8328.7	uuuggcauucuguccaccucc	agguggacaaacugucaaca	c111105.graph_c0	-	471	720	aaaguguugcuuacacauuuuuuuuggcauucuguccaccuccucuacccuuaguuuccuugaucgaucucaucacuaauuugcgaccggagguggacaaacugucaacagaguuguguuggcuucucuuuguaaaaucuuccugauauuuuuauauauacacaucucaaucaauuaauucuuuuuaccucgcauauuacuagcugccaugccaaccuccuauggauacugagagacacggguaugcaua	.(((.(..(((.(((((.((((.((((((...(((((((((((((.....(((((.....(((......)))..))))).....))..)))))))))))...)))))).)))).))))).)))..).)))(((((((((.....)))...))))))...................................(((((((.....((..(((((((........))).)).))..)).....)))))))...	-55.6	659.999	1001.13	789.635	960.824	849.741	1096.69	1470.7
c94027.graph_c0_45343	15.7	caaggucugaacauauaugagagc	uuaagugugugggaccacgu	c94027.graph_c0	+	0	87	uuuuuuuguuuaagugugugggaccacguauuaaaauuuaucaaggucugaacauauaugagagcaucagaaacauaaaagaagcua	((((..(((((..((((((((((((..(((........)))...)))))...)))))))..)))))..))))...............	-16.4	3.51064	2.86447	1.71473	1.68566	0	0	0
c109294.graph_c0_8155	0.7	cugaggcacuaguuaagaaaacu	uuuucuuaacuaguggccauggua	c109294.graph_c0	-	1241	1490	uggggaaugcuaaaaagugugucugaggcacuaguuaagaaaacuaaucucgaaauuuucaugaaguggugaaaagugguauauucaacuuugugauaguugaaauauuuuuacuuucaacaaacaguuucuauuuucuuaacuaguggccaugguacaaguuagcaugccucgguaaaggaaagggaaauuuggaguuuaucauaaauaugaguugguuuuaguuauugucauguuuguggaggauuau	(((((.(((((((....((((.(((.(((((((((((((((((.((.....((((((....((((..(((((((....((((.(((((((.......))))))))))))))))))))))......)))))))))))))))))))))).))).)))))))..))))))).))))).....................(((((.((((((((((((.................)))))))))))).)))))..	-64.6	12.2872	0.716117	1.71473	0.842828	2.52649	2.96004	2.80846
c99065.graph_c0_47764	67.1	ugagaauuagaacaaauggcgugu	aaggccagaacauguugc	c99065.graph_c0	-	794	1043	aaggccagaacauguugcaauugucauugaugagaauuagaacaaauggcgugucauuaugcaacuuuaaaaggaa	.(.((((.....((((..((((.(((....))).))))..))))..)))).)........................	-12.8	9.65425	10.7418	4.28683	3.37131	5.05297	22.2003	9.36153
c72762.graph_c0_40123	0.5	uuugauggauggauuggauggauu	uccaaaccaauuuauuaacaaaauu	c72762.graph_c0	+	0	130	auuuuugaaauaaggugcauggauaaaauccaucuauaguuuuuauuggauugauccaaaccaauuuauuaacaaaauuuuuuauuugauggauggauuggauggauuuucuaguguauugauauggauc	...................(((((...)))))((((((.....(((((((..((((((..((((((((((....((((.....))))....)))))))))).)))))).)))))))......))))))..	-30	0.877659	0.716117	7.7163	1.68566	0.842162	0	3.74461
c106112.graph_c0_4810	5002	uucgucuucuauaucucuuugg	aaaagauauugaggacgaaga	c106112.graph_c0	-	243	492	cucaguagcuucuucuaccucuuuuacccgucggaacccacccauucaacccgcucccaguugagcccgucacccaaacaaccgaacagucuaaacugucgaaaauggauuuagauuccccaaaagauauugaggacgaagagauuuugagauucaaugaaaugggcguuuucggcgacgucuacuuuggaauccucgaaaucuucuucgucuucuauaucucuuuggaaaaucugguccaaucgguuca	....((((......))))...............(((((..........((..((((......))))..))............(((.((((....)))))))....((((((.(((((..(((((((((((.((((((((((((((((((((((((...(((.((((((((......)))))))).))).)))).))))))))).))))))))))).)))))).)))))..)))))))))))...))))).	-79.4	469.547	502.714	404.677	531.825	431.187	513.567	425.949
c96365.graph_c0_46323	0.8	ccuuagagcauccacaaugguagu	agucauuguggaugcuuuuagauu	c96365.graph_c0	+	0	137	guccauuaaaagaguccauauuaauguacagucauuguggaugcuuuuagauuccuaauuugguuuaacauauugacauccuuuuauaggcccuuagagcauccacaaugguaguuuuguuucuaauggaguccaua	...........((.(((((...((((.((..((((((((((((((((.((...((((....((.((((....))))...)).....))))..)).))))))))))))))))..))..))))....))))).))....	-36.6	7.89893	6.44505	8.57367	6.74263	2.52649	13.3202	10.2977
c103134.graph_c1_2203	203.7	auaauagugaccggagggagu	auuuuggguuauugauuaggua	c103134.graph_c1	-	132	381	uauaaaaagucaaauuuugcguauaauagugaccggagggaguaucugauggaauauucuugauagaguugugccuuuauuuucucauuuuucauguagaaagagugacaaguggcuuggggucuaauguaauauucauuguucuauguacgacauauuuuggguuauugauuagguaauggugguguuugauaaaguuuuauguaauugaauucacauuuuauuuuauuauuuguaauuuaaaaaagug	(((((((.(((((((.((((...(((((((((((.((((..((.....((((((((.....((((..((((.((((((((((..((((((((........)))))))).)))))....))))).))))....))))...)))))))).....))...)))).))))))).)))).......)))).)))))))....)))))))..........(((.(((((..((((.....))))..)))))..)))	-39	17.5532	22.9157	12.0031	17.6994	10.1059	5.92008	12.17
c95759.graph_c0_46084	1.1	aggaaagaaugagacacauggguc	auuguguuuguuucuguggaaaga	c95759.graph_c0	-	116	365	uuggguuuuuagcugcuaggccuucacccaaacaggcguuuauaaugaucugguggcagucaaaacauuggaucugaauggauggucguccggaccgcgauccagugggauuuauuguguuuguuucuguggaaagauagugagggggagagaaagacgagggaaagaagcauuuuccaucguuuggaacaagugaaacuaauaaaggaaagaaugagacacaugggucccacauuuaagccuacauuau	((((((.....(((....)))....))))))..((((.........(((((((((..........)))))))))....(((((((((.....))))...)))))(((((((((((.((((((..((((.........((((.............((((((((((((......)))))).))))))............)))).........))))..)))))))))))))))))......)))).......	-71.5	13.1649	6.44505	5.1442	5.05697	5.05297	8.88011	11.2338
c98744.graph_c0_47553	0.7	aaugaauauguugaggacuaa	aguccucaacacauucauuac	c98744.graph_c0	+	450	699	ucagaaucaagaauggucauuaaauuagaaucacaggcauuugauucucccauauaauuacuuucucaauggaccuuuuuaauacauacucauagacaaguaucauuuuugcaaaaacaaucuagugaagcaagaugguaauuuaguccucaacacauucauuacuuaugcauauuaguccuccaaauauggacuaauguaucaagcaaugaauauguugaggacuaaaauuccauuucuuuuaaauaua	.........((((.(((.((((.((.(((((((........)))))))...)).)))).))))))).((((((...........................(((((((((.((....((......))...))))))))))).((((((((((((((.(((((((.(((((((((..((((((.........)))))))))))).))).))))))).))))))))))))))..)))))).............	-63.8	7.89893	2.86447	0.857367	0	3.36865	1.48002	0.936153
c113108.graph_c0_12458	103.9	aguugacuuuuuagauucauugug	caaugaaucaaaaaaguuaaau	c113108.graph_c0	+	3249	3498	accaguccuauuuauaagaaagaguugacuuuuuagauucauuguguauuuaauguauauugucuagaauauagaccaaauacauuauuuacaaugaaucaaaaaaguuaaaugaaucuuauaaauagaaccgggggaguauuuucuuuggagaauccuuaugagaacuucuauaauacaccuuacaaauugaaucauacauaugcauuuguaaacuaucaaaacauaauuauauucacaugaacacuag	.((.((.((((((((((((.....((((((((((.(((((((((((....((((((((...(((((.....)))))...))))))))..))))))))))).)))))))))).....)))))))))))).)).))((((((..((((...(((...)))....))))))))))..................(((((.(((..((((..((((........)))).))))..))))))))............	-64.5	22.8191	22.9157	24.8636	15.1709	20.2119	23.6803	29.9569
c119388.graph_c2_21129	92.6	agggggauguauuggauuaggauu	guugaucaugcucuuuacccagug	c119388.graph_c2	+	519	768	ugcgcuaguuggguuaauuguugggaaaagucauuuuauuagcuauuuuuaaaaucuaacaagguaaaauguguaguacccuaggauucuauuaauuuacugaugaaaaaaaaaaaucugcauuccagaaauuccguuggauguauauuauaauuguuuugcacuuuagugggauguugaucaugcucuuuacccagugacauuagggggauguauuggauuaggauuc	..((((((((((((((((.(((((.((((....)))).))))).))).....))))))))((((((((((.(((((((((...)).(((.((((......)))))))...........(((((.((((........))))))))))))))))...))))))).))))))))((((.(((((((((((((...(((..........)))))).))))..)))))).))))	-37.9	14.9202	18.619	4.28683	5.05697	4.21081	10.3601	24.34
c104905.graph_c0_3585	1.1	cgggugagagaaacacguauc	uacaugucgcucucaccugaa	c104905.graph_c0	-	1636	1885	uuuucaguggucaccuaugcuucgggugagagaaacacguaucagaguucaucuuguuuuagacaucauuauuuucuauguaaggaagaaaaaaugguugaucuuuauguuugauccuaugauacaugucgcucucaccugaagcaaagcugcccaaugcuuucauaacaucaucagagaauugagaaagaagcugccaucaaauugauuaagaguccacaucaauuaggcacaaauuaggagcuucuug	....((.(((.((.((.(((((((((((((((..(((.((((((.((.(((.........((((((((((.((((((......))))))...))))).)).))).......)))..)).)))))).)))..))))))))))))))).)).)).))).)).(((((.....((....))....)))))(((((((((((....(((((((...........))))))).)))..........)))))))).	-70.6	100.053	106.701	131.177	144.967	189.486	321.164	257.442
c86275.graph_c0_42730	54.4	uugacucuagcaguacagauc	ucggugcugguagaagcaaau	c86275.graph_c0	-	1048	1297	gaagaaaaggucggagaagaggauccgguuuuguccgacgacggugcuguuggaaacgagaucggugcugguagaagcaaauuguugcuacaggaaacggaucgguguuucuggagauaaagaucguuucugccggaaacgagauuauucccggaaagaacgaucuuauuuccagcagcaaccauuuuauuuccagcagcaacuaucuugacucuagcaguacagaucucguuucacacagcaaggauau	.........((((((.((((........)))).)))))).....((((((..(((((((((((.((((((.((((..(((...((((((.(.(((((.(((..((((((.((((((((((.((((((((...((((..............))))...)))))))))))))))))).))).)))..))).))))).).))))))....)))..)))).)))))).)))))))))))..)))))).......	-107.7	1.75532	2.14835	0.857367	0	1.68432	0	0
c110256.graph_c0_9276	0.5	aaucggcuuucuguaauggaa	cccuuaccagcugccgacgcg	c110256.graph_c0	-	1263	1512	aauaagaguaucuaaaucuccacacuuucccuccaaugucuucaaaauucagaagcacucccuuaccagcugccgacgcgcuuccugcaccgcaaucggcuuucuguaauggaaagugcuucucagcaugcuguu	.....(((.........)))..............................(((((((((((.((((.((..(((((.(((..........)))..)))))...)))))).)))..))))))))(((....)))..	-29.7	0	1.43223	1.71473	1.68566	2.52649	0	3.74461
c93593.graph_c0_45126	36.9	uuuggcuuucuuccuuucaug	uggagagguugaaagugaaaug	c93593.graph_c0	-	816	1065	cuucaaaaucagucaaaaucgauuuugaccuugaagagcguaagcaaucauacauguggcaauccauacauucuugguuuaagagucuuucauggagagguugaaagugaaauggagccaaggaugacuugccgguauauuaguuugucacuaaagcuaaguagcuuuaauuguuggguauucccggcaggucauccuucggcuauauuuggcuuucuuccuuucaugugagacucucaagaccuuaucu	((((((.....(((((((....))))))).)))))).((....)).........(((((....))))).......(((((.((((((((.((((.(((((..((((((.(((((.((((((((((((((((((((.(((((.....((...(((((((....))))))))).....)))))..)))))))))))))))).)))).))))).))))))..))))))))).))))))))..)))))......	-97.7	4.38829	1.43223	0	2.52849	0.842162	2.96004	0
c116131.graph_c0_16319	61.5	cggugaggauucaaggcaaugg	aucccuugguuucucacugga	c116131.graph_c0	-	1335	1584	aggaaucaagauccacuuccuccggugaggauucaaggcaaugguaauaauauuucauuauguauaauucauuauguuuuuuaaaagaaaauaaaacaugaugaaauaucacauaccaccaucccuugguuucucacuggaugaaggacaucuugaaaagaaggggaaaaaaaaacugauguuggagcuaaagaaaugcucuuauuuugcauggaaauauaugcuauuauuauguuuauuugaauaaccc	.....(((((((...((((.(((((((((((.((((((..(((((.............((((((((.(((((((((((((............))))))))))))).))).)))))..))))).)))))).))))))))))).))))...)))))))......(((...(((.(((((((((..(((((.........)))))......(((((......)))))...))))).)))).)))......)))	-71.6	7.89893	1.43223	2.5721	5.05697	6.7373	2.96004	2.80846
c86275.graph_c0_42731	53.7	uugacucuagcaguacagauc	ucggugcugguagaagcaaau	c86275.graph_c0	-	1009	1258	gacggugcuguuggaaacgagaucggugcugguagaagcaaauuguugcuacaggaaacggaucgguguuucuggagauaaagaucguuucugccggaaacgagauuauucccggaaagaacgaucuuauuuccagcagcaaccauuuuauuuccagcagcaacuaucuugacucuagcaguacagaucucguuucacacagcaaggauauguuguuucugcauggugauuuuauauuaaauaauugguu	.....((((((..(((((((((((.((((((.((((..(((...((((((.(.(((((.(((..((((((.((((((((((.((((((((...((((..............))))...)))))))))))))))))).))).)))..))).))))).).))))))....)))..)))).)))))).)))))))))))..))))))....(((((.......))))).........................	-96.7	1.75532	2.14835	0.857367	0	1.68432	0	0
c121049.graph_c0_24172	3440.8	uucuggaucugaauuucaauu	uugaaauugagauucagaauu	c121049.graph_c0	-	1243	1492	uaugugguacugccuauauauucuaaccuagccgcauccauuaaacaacgacuacucauucauucaucguuucguuucucauauguacucuuugaaauugagauucagaauuugagauucagaagaacuauuuuaguucuucuugucuuaagauucuggaucugaauuucaauuuguuuuuucuuuguguuuuuug	.(((((((......................))))))).((..(((((((((..((.............)).))))...........((...((((((((.((((((((((((((((((..((((((((((...)))))))))).))))).))))))))))))).))))))))...))..........)))))..))	-51.1	468.67	577.19	697.039	257.063	377.289	432.166	241.527
c119789.graph_c0_21819	77.6	uuggagugcagauuaucuuuu	uaggguaaucugcauccugagg	c119789.graph_c0	+	0	208	ggauuauuugcuaaugcuauuucuuccacucucauuuucuuaauacuacuaaaaauuggaguagguguuaauugguugaggauaggguaaucugcauccugagguuuagaacaauaguugcuuaauuuccuuaaaaagaaaauagucguguaauuguuucuaagccuuggagugcagauuaucuuuuccuuaucaccaaugcagaagc	.........(((..(((........(((((((.(((((.............))))).))))).)).....((((((((((((.((((((((((((((.(((((((((((((..(((((((((((.((((........)))).)))....))))))))))))))))))))).)))))))))))))).))))))..)))))))))..)))	-66.3	7.89893	16.4707	6.85893	7.58546	6.7373	7.4001	9.36153
c57887.graph_c0_38334	0.6	uagaucuagaacuugugaagcuuu	aaacaacacagaacuggaucguu	c57887.graph_c0	-	74	323	cagaaccgaaauaguaaauuccaauggugaaaucaaaccgaaauugaauaguaaauucauuuuccagcaauucucaacggaaaucaaaccgaaaucaagaggaacaagguuuucagcaacaaacaacacagaacuggaucguucaagcaagaagaagaagaagcugaggccauaucguaguuucuuuuucguuucuuuguuuguuagaucuagaacuugugaagcuuuguuuugaaaaacuaaggccgga	.....(((...((((..........(((........)))((((.(((((.....))))).))))......(((((..(((........))).......)))))......(((((((.(((((((..(((((..(((((((...(((((((((((((((((((((((.((.....)).)))))))))))))..))).)))))))...)))))))...)))))..).)))))))))))))))))....))).	-61.8	301.037	161.126	123.461	89.3398	94.3221	103.601	86.126
c120053.graph_c0_22263	0.4	uuuggauugaaggcaccuc	ggcaucuugcauucaacacauucu	c120053.graph_c0	-	2052	2301	ucucuuugaucuccuugguagauuuggauugaaggcaccucuuggcaucuugcauucaacacauucugcacaaacauccuuuggaacauggauaugaggcagaccugucacuaugacuuugcucugcauccuguucagaucaccaaaauucagauguccauaucugaaaugccacaaccauuccucuuuaucaacuguuguagccaaacacugcugcuucaucacucccagcucaacugugaauauccug	......((((((..((((((((..((..(((((.(((((....)).....))).)))))..)).))))).)))..........(((((.((((....((((((...((((...))))))))))....)))))))))))))))......((((((((....))))))))...........................((..(((((........)))))..))((((.............))))........	-53.3	5.26595	16.4707	7.7163	15.1709	7.57946	10.3601	14.0423
c107836.graph_c0_6505	0.6	caauuuaguuccugaauguagacu	acauucagggacuguuuugcaauu	c107836.graph_c0	-	0	108	gcauacagacucuguuagucaauuuaguuccugaauguagacuccauuaaucacuuuagucucugaaauggaccaacaaacucaacauucagggacuguuuugcaauu	((..((((...))))..))(((..((((((((((((((.((.((((((..(((..........))))))))).........)).))))))))))))))..))).....	-27	194.84	114.579	130.32	67.4263	99.3751	90.2812	49.6161
c122542.graph_c0_27740	0.9	cuaaagugaacgugucucuaa	aaaggcaaauuuacuuuaggg	c122542.graph_c0	+	4113	4362	acgugagucagagauagcacuccuaaagugaacgugucucuaaaaugagcaaguggggaauauauccauacuuguuugaauuaaaggcaaauuuacuuuagggaagcuuuuuccuguaaauauaagcuuacaaagauaaauuucuuucaucuuucaaucaaaaacacaauauguucauacucaaaggaaguuauguuaguguuagcuauagauacuauuauagaaacagccagaguaugaaagcagguga	..((((((((((((.(((..((((((((((((..(((((.(((...(((((((((.(((.....))).)))))))))...))).)))))..))))))))))))..))).))).))).........))))))(((((......))))).................(((......(((((((((...((..((((((.(((((((.......))))))).))))...))..)).))))))))).....))).	-68.6	6.14361	4.2967	1.71473	3.37131	3.36865	5.92008	4.68076
c93301.graph_c0_44983	0.4	acuguguuguaggcaacuaugauc	ucguagauuggucgauaguuaau	c93301.graph_c0	-	225	474	aaaaugguguuugaucugugauacuguguuguaggcaacuaugaucuauugauauauauauuuauuuugugauguagcgaucauuuaucaagugcuuauauaguuauauauacaauuuuguagaucgcacguuagagggaauuaaaggaagaucaaauugauucguagauuggucgauaguuaaucauagcaaacaaaauaugaauaauuaaaaaaauuaaauagcucuaauauaguguuaguaagcuuc	.......((((((..(((((((....(((((....(((((((((((..(((((.......((((((((.((((((.((((((...(((.((((...((((((....))))))..)))).))))))))))))))).))))...)))).....)))))...)).)))))).)))..)))))....)))))))))))))...........................((((((((((...))))))..))))..	-49.3	0.877659	1.43223	0.857367	0.842828	0	0	0
c120534.graph_c0_23221	625.4	uguuuagggauaaugggcuugggc	ccaaguacauugucccuaaaccua	c120534.graph_c0	+	91	340	ggaccauauuucauacauuuauugcaauuuguucuaacuuuucuagguccaaguacauugucccuaaaccuaaauuuguaccccucucuucuuggacauauauaaagaagauauugugugauuucauuuauauuguacauggaagaaaagaaguaaggugucauauucuuuaaagauauguaacaagaagggguuaccaauuuauguuuagggauaaugggcuugggccuugaaaacuuagcaauuguug	.......................((((((.(..((((.(((((.((((((((((.((((((((((((((.((((((.((((((((....(((((.((((((.(((((((((((((...(..((((.(((((.......))))).))))..).....))))))...)))))))...))))))..)))))))))).))).)))))).)))))))))))))).)))))))))).))))).)))))))))))..	-81.5	95.6648	20.7674	18.0047	109.568	185.276	99.1613	149.784
c84246.graph_c0_42205	20.8	uuaaugagcugguuucuuugc	caaaagccacuuauaaucaa	c84246.graph_c0	+	0	124	uugguaaaacaacaauugcaaaagccacuuauaaucaaaugggcugcacuuuugagggaaagagcuuucuccauaguguuaaugagauuugggaacaggguguuaaugagcugguuucuuugca	................(((((((((((((((((((....((..(((((((..((.((((((....)))))))).)))))............))..))....))).))))).)))))..))))))	-25	2.63298	2.86447	0	0	0	2.96004	0.936153
c91116.graph_c0_44142	9771.1	uuguggaacauagaagcacgug	cguuuucuauuguccacaacu	c91116.graph_c0	-	749	998	caacaauauucuacuuaugugccagacacguuuucuauuguccacaacuuguaucuacaagaccuuaguuucauauaugaaugaacucagauuuuguagaugaaaguuguggaacauagaagcacguguguggugguaaaguagggauca	........((((((((...(((((.(((((((((((((..((((((((((.(((((((((((.((.((((.(((......))))))).)).))))))))))).))))))))))..))))))).)))))).)))))...))))))))....	-63.6	106.197	247.776	120.031	632.964	185.276	526.887	358.546
c101596.graph_c0_889	5.1	augaucucucaacccuaguuuguc	uaggguugggagcucuucucu	c101596.graph_c0	+	84	333	ccaugaaagacaaacaaacuaggguugggagcucuucucucccuucuugaugcuuuauacgauuaaaguguguaugaguguauucuggccuaaugggauagucaauauacacaagcaccaguauagagagaaguuuauauauacugacuauccaauuaggucagaauacacucacacacuuugaucguacagaggaagagugagaugaucucucaacccuaguuugucucucauggcuucucucaugaua	((((((.((((((....((((((((((((((.((.((((.(.((((((..((.....((((((((((((((((..(((((((((((((((((((.(((((((((.(((............(((((((......)))))))))).))))))))).))))))))))))))))))))))))))))))))))))).)))))).).)))).)).)))))))))))))))))))).))))))..............	-122.3	14.9202	6.44505	10.2884	7.58546	5.89513	7.4001	4.68076
c115811.graph_c1_15816	0.3	agauauuaauaucuguugacugag	cagauuuaacagacauuaguuaucagc	c115811.graph_c1	-	370	619	auagcauuagaaaacaugugugcucuguaaaauuacaugcaauucgucagccucccuuuucaaauauaagcuggacacuagaggauucguuaguugcuaaucuuuauagagaaaaauaauuucauuuucuaaaaauuaaacaaauaaacauaaaauaaugcagucacacagauuuaacagacauuaguuaucagcuaaaauaacagauauuaauaucuguugacugaguuguaugcauaucaacugauug	......((((((((..(((...(((((((((((((...((((((((....((((....((((.........)))).....))))...))..)))))))))).)))))))))....)))......)))))))).........................(((((..(((.(((..((((((((.((((((.(((.............))))))))).))))))))))).).))..)))))............	-43.4	1.75532	0.716117	2.5721	0	3.36865	13.3202	0.936153
c121703.graph_c1_25599	2065.6	acgaccuuacuugaacagga	uguucuauaggaucguacu	c121703.graph_c1	+	1378	1627	uacucucucuaucauagguuauuccuguugacaaugucacaggaucuuucaucaaaucaagaguaauaggacaccuaaauugauuuggaaucacuaccuccauguuugguuuuccaccuuuguuguuuuucuuguucuuccuucuuccccaaccuaacaccaucuuaaaagcuuuuguaagagaaauuaacaaccuuaauuaucaaagaacgaccuuacuugaacaggauuuguucuauaggaucguacu	...............((((...((((((.(((...))))))))).......(((((((((......((((...))))..)))))))))...........(((....)))...........((((((((((((((......(((.........................)))......))))))))).)))))))))..........((.(((((((.....(((((.....)))))...))).)))).))	-41.3	21.9415	20.7674	263.212	198.908	266.123	368.525	239.655
c120929.graph_c1_23919	0.9	uuucguuccauacaucaucu	agagauauauggaaugaaaga	c120929.graph_c1	+	1011	1260	uggaucaagauggaucgaucgucguggaagaauauuugcugauggcguggcauacacugagauugaaucaaauugcagucauucauggcagugcucccaucuuuguuccaaaucugagccucugaacugaauuaaugcaauguugcuuagagauauauggaaugaaagaugugaauuucuuuuuggauucuauccauucaauuuucucucuuucguuccauacaucaucuaaccaacaaacuguuaaucu	((((.((((((((....((.((((((((.((.....((((........))))....(((.((((......)))).))))).)))))))).))....))))).))).))))....................(((((((...(((((.((((((((.((((((((((((((.(.(((........(((((...))))).......))).))))))))))))))).))).))))).)))))...)))))))..	-67.6	279.095	415.348	294.934	386.015	380.657	481.006	513.948
c107751.graph_c0_6419	0.4	agaggaaugcuagcaacacu	uguugcuaacacuucucuuc	c107751.graph_c0	-	784	1033	aaagugucauucauaauaacuuagaggaaugcuagcaacacucauguuuuaaacauuuucuuuaucacucacucuuuuguuggaugaaaucaugaaaucaauguauguuccaccacuuuguaugaguuauauuuccaaaguguaaaccuauaaaaaaagaguguugcuaacacuucucuucaguuuaagcuuccaaauaguuucuacauuuuccguguaauuccucuuggaaaaucuauuuuuucuucca	.................((((.((((((.((.(((((((((((...(((((.(((((((...(((.(((((..(...((.((((......(((.......))).....)))).))....)..))))).))).....))))))).......)))))...))))))))))).)).))))))..)))).(((((.......)))))....((((((((.(........).))))))))...............	-48.6	12.2872	12.174	19.7194	11.7996	8.42162	8.88011	19.6592
c104428.graph_c0_3235	0.8	uuugucaaaccagcaccgauc	ugugccgguucgacagaaaua	c104428.graph_c0	+	40	289	aaaagucgcuuuuguaacauagcaaaaagaugcaaaagguauaaggaaaauuccacaguggaccacuuuggauugauaauugaaaauugucugaaacauuaaccaugucugagaccgugacuuaaucugugccgguucgacagaaauaagaaaaacuaaaugaaagucucugucucaaaacugaaaucauauuuguuuuucuauauuuuugucaaaccagcaccgaucauguaucagucucagccgugaa	........((((((((.(..........).)))))))).............((((.((((...)))).))))..(((((((...)))))))............((((.(((((((.(..((...(((.((((.((((.((((((((((((((((((.(((((...((.((.((......)).)).))..))))))))))))).)))))))))).)))).)))).)))...))..).))))))).))))..	-65.6	4.38829	9.30952	3.42947	0.842828	4.21081	0	5.61692
c101050.graph_c0_559	0.9	augucucgauguaaauaugauugu	gguucuucuuguuauaacaugu	c101050.graph_c0	+	1114	1363	ccaauacuucaaaaucguuugaaaaccugaaugguaagugauguugcacuuuggaaguagaaguuuaugguucuucuuguuauaacaugugguaugauugauguuaauuuaacaaaacaagagaaaacauagauuugugcuucaaaaacgcaauucauauuuguuuucucuuguuuuuguuaauuagaccgacaucaaacaccucaaugucucgauguaaauaugauuguaaacuucuacuuuucaaagg	.(((((..(((..(((((((........)))))))...))))))))..((((((((((((((((((((((((.......((((((((((.(((..(.((((((((...(((((((((((((((((((((..((.(((((.........))))).)).....)))))))))))).))))))))).......)))))))).)))).).)))).....)))))....)))))))))))))))).)))))))).	-68	28.0851	24.348	19.7194	16.0137	21.054	26.6403	34.6376
c97522.graph_c0_46873	0.6	aaagacgaacuuguguauaaugca	cccuaaggacgaaaaaguuuguuuuuca	c97522.graph_c0	+	473	722	ugauauuuaguuuuuuuaagucaauaauaugggucccacuuaugggagucaaacaauuacuuauguuaguuucauguauuuugguuuugucuaguguguaaguaaguugguuuugcccuaaggacgaaaaaguuuguuuuucacuauuuaauuaaauuaauaaaucuuauuuaauccaaugguaagauuuauugauucaauaguaaagacgaacuuguguauaaugcaaaaccuaucucacuugugcgcc	.(((((..........(((((.(((....(((.(((((....))))).)))....))))))))............))))).............((((((((((.((..((((((((..((.(.(((....(((((((((((.((((((......(((((((((((((((((.........))))))))))))))))).)))))))))))))))))))).).))..))))))))...)).)))))))))).	-60.2	22.8191	20.0513	15.4326	10.1139	21.054	17.7602	3.74461
c95011.graph_c0_45804	1064.3	gaucaugguggcaguuucacc	ugaagcugccagcaugaucuua	c95011.graph_c0	-	464	713	cuauauauaauagcuucucuuguuaaucucuucuucauccaaauuccaaacccuagccaacuagcagaagcagcuagcaucacuuaauauucaaaucucaucuucagaagcuuaauuucuuuuuacuuauuguuuuccaucaugcaccauaccaaguugaagcugccagcaugaucuuaacugaccuccuuuguaggugaaagaucagaucaugguggcaguuucaccuaguuguuggcugcauguauau	...........(((((((..(((((..(((((((..................((((....)))).))))).)).)))))..........................)))))))............................(((((((((((.(.((.(((((((((((.((((((((...((...(.(((....))).)..))...)))))))).))))))))))).)).).)).))).)))))).....	-58.8	49.1489	48.696	141.466	148.338	181.907	193.882	153.529
c103591.graph_c1_2492	1	uuuacauaacccauugauca	aucaauggaugauguaaaac	c103591.graph_c1	-	140	389	uguuaagcgcagacccauguuaacauaguucaauuuaauuuaauuguauguucuaaauagaguaaggaugagaaagaggcuggccaucggugguucuauauguuugggugguuagggauacacauugcccuugcuugccuuuugguuaccuugaucaauggaugauguaaaacaggacaaacuggaaggaagcucgugcuugucccauuuuacauaacccauugaucaagauuccauagcuaacaugguu	..............(((((((((((((...(((((......))))))))))........((((((((.(((........(((((((((.(..............).))))))))).........))).))))))))(((....)))...((((((((((((...((((((((..((((((.(..((.(....)))..).))))))..))))))))...))))))))))))..........))))))))..	-70.5	1082.15	1718.68	897.663	1325.77	1268.3	1514.06	1612.05
c60400.graph_c0_38552	130.2	aauugggcugugaagggacuacc	uagaaccuuccuacaguccauauc	c60400.graph_c0	-	148	397	ggaaaauugaucuucucaauacauuaggaaaccccaaacucaacucuauaaaaccuaguuaaucccaacccuuacuuucucaaaucgcagaaaaacccuaauccucuaauccacaauaccaauucccucagccaaaacucaaccuagcuaguuagugucuuguugguagaaccuuccuacaguccauaucacuucacugagagugaauugggcugugaagggacuaccaaucaaccacuaacuucuucac	((((.(((((.....)))))..((((((.........................))))))................(((((........))))).............................)))).......................((((((((..((((((((((..(((((..((((((((..((((((......))))))..)))))))))))))..))))))).))).)))))))).......	-54.6	11.4096	20.7674	11.1458	6.74263	10.9481	10.3601	12.17
c151887.graph_c0_35170	34.9	ugcucaaaugaguggauguguagu	cagauguccacucauuugagcaaa	c151887.graph_c0	-	26	275	cagucuuaaggcauacaacuacauucuuugaaaaucgacuauccaucacaacccuugccacguuuuccaucuugugcaauugcaaaccuaccagauguccacucauuugagcaaauuuacuagaucucaaugagccaacuaguguuguuaaggaguaguaugauuugcucaaaugaguggauguguaguagguuuacaauucucuaag	.((((((((((.((........)).)))))).....))))......(((((....................))))).(((((.((((((((.(.((((((((((((((((((((((((((((...(((..(((..((((....)))))))..)))))))).))))))))))))))))))))))).).)))))))).))))).......	-63.5	8.77659	10.7418	6.85893	4.21414	3.36865	4.44006	2.80846
c112810.graph_c0_12114	76.4	cacaaguuguuguuuauugucucu	agacgaagacguacagcuugugac	c112810.graph_c0	-	983	1232	gcuuguugagguuuaauuugauguucuagagugauuauuuauuuguagguuuaaaugugauuuuagugccugccauuaauuauaguguuuuuguuuuuaguaagauuuuuuguuuaucuuuaguccuuucaaaaucacaaguuguuguuuauugucucugacgucauacgugucuugauuauauugggaugcaugugacgacagagacgaagacguacagcuugugacuuuguaaagcccggauuuaaac	..........((((((((((........((((((....))))))(((((((((((......))))).)))))).(((((..((((.....))))..)))))(((((.........))))).....((((((((.((((((((((((((((.(((((((((.(((((((.((((((((((...)))))))))).))))))).)))))))))))))).))))))))))).)))).))))..)))).))))))	-72.4	9.65425	9.30952	4.28683	2.52849	3.36865	1.48002	0
c60138.graph_c0_38527	2.2	ugugcuguauguaacuucgucua	uggacaaguacauauagcaca	c60138.graph_c0	-	457	706	uucauuuugcagcuucaaugauugugcuguauguaacuucgucuagcugaaucuuuggucuauaauguggaaacaaguuucugcuggacaaguacauauagcacaauuauugauguuuugugcaaagaugaaaaucaauguugcuauugaaauggaagagcuuagacagaggugugagauagcuccgaggacagugacugaucuauauugugaacaugucuuuaugaguuucugggauuuaauuuguuga	(((((((((((((.(((((((((((((((((((((.(((.(((((((.(((.(((...(((((...)))))...))).))).))))))))))))))))))))))))))))))).))....))).))))))))..((((((....))))))..............(((((((((.(.(((.(((((.(((((((((.((...........))..)).)))))))..)))))))).).)))...))))))..	-82	458.138	459.747	200.624	299.204	224.015	587.568	267.74
c122986.graph_c0_29405	1579.6	uauguguccaucuucgucuggg	cagcuuggauguacauauaau	c122986.graph_c0	+	5389	5638	uaaaucuaaucucuuaauucauauauggaaugaaaaaaucggaguguaacaucucaugugucuauguucuuuuguuggaauugaauuacaauccucacauuguucuuaguauauggccucaacauuucaugaucaauaauggaucauaugcacagcuuggauguacauauaauuuauaucaucuuguggucaacgagaaacaaugaaauuauguguccaucuucgucuggguuuauguccacuuuuuacu	.................(((((.......)))))...((((((((((......(((((((.(((.(..(...(((.(((.(((.....))))))..)))..)..).)))))))))).....)))))))..)))......((((.((((.((.((((..(((((.(((((((((((......((((((.....)))))).......))))))))))).)))))..).))).)).)))))))).........	-51.6	215.026	172.584	197.194	166.037	167.59	136.162	102.977
c105676.graph_c0_4408	0.5	auuugaauuuugaauugaaaag	uuucuuucaaagcaaagcu	c105676.graph_c0	-	122	371	acacauuugaugaaucuugcuguacucauuuucuguuucacaccuccuguuuuucuuucaaagcaaagcuuucucuaccguuuuguuguuuucaucacugcaugcuucuauuauauuuccuucacuagaaaauauuugaacuaaaaguagaacaaugaaaagaagaaaguguaguguuaagaaagaaaagggagagggguguaaauuugaauuuugaauugaaaaggaggggaagugaagcauuuaauaa	........(((((............)))))...((((((((..(((((.((((((.((((((((((((((((((((.((.((((.((.((((...((((((((.(((((.((.((((...((((((...................))).))).)))))).)))))...))))))))..)))))).)))).))))))))).))...))))..)))))))..)))))).)))))..))))))))........	-57.3	0	0.716117	3.42947	1.68566	3.36865	4.44006	4.68076
c89832.graph_c0_43703	1394.8	agggauuugggugagggacaua	ugucccuuauccucauccuuca	c89832.graph_c0	-	691	940	caaauuaacaaacacucguuugagggauuugggugagggacauauguaagagagcuuaauugagaggcaaucuugcccccuaaugcuuuguuauauaugucccuuauccucauccuucaacgaaaaugccauguaccuguaugcacaccuuucaggacauacuauucuuuaucagaaaggaucacauucucuacaauuuuggaaauaaaucuuaucauagcuguuaagaaaguuucccgugaaucaaaac	............((((((((.(((((((..(((((((((((((((((((.(((((...((((.(.((((....)))).).))))))))).)))))))))))))))))))..)))))))))))).......((((.((((.............))))))))...(((((((.....)))))))..................((((((...(((((.((....)).)))))..)))))).))).........	-78.1	107.952	134.63	97.7398	117.153	96.8486	119.882	97.3599
c116131.graph_c0_16318	146625	cgggaucggagauuagagaau	ucuuuaaucuccgaucccaaa	c116131.graph_c0	-	273	522	aucaccacucaaauuaaauaaugaauaaaaauauaaaaauacauaauaauacuacuauaaaguaguauugguggaauucauguuauugugugucuuuucuuuucuuuugcuaggauccaauugcagcuuugaugccucuacaaguucuuaaguucuuuaaucuccgaucccaaauacgcuaaaucaaauaaaaagaucaagugaauucgggaucggagauuagagaauucaaggacuugcaaucaaguga	.((((....................................(((..((((((((((....))))))))))))).......(((.((((.(.(((((..(.........)..)))))))))).)))((......)).....(((((((((.(((((((((((((((((((((.(((.((((..(((.........)))..)))).))).))))))))))))))))))))).))))))))).......))))	-73	12833.1	12080.9	9436.18	18813.6	13431.6	13602.9	15397.8
c94042.graph_c0_45359	0.4	augcgugucauugacuuuugaugu	aucuacccaagucagugauauccaagu	c94042.graph_c0	-	4	253	cuuuuuaaaauauggauuucaaaugcgugucauugacuuuugaugucauugauaccuuuaauguauuucaaaagaaagaaaaugacgaauaaauuauuaaaauaaauuaguuagauaacaaagagaaugaguaguaaagaggaaaauaaaaacaaugacaucuacccaagucagugauauccaagugaaagccaacacuuuccaauacaucauauagaaguguuaacaagcacaucaauaaaucuuacaa	............(((.(((((..((.(((((((((((((..((((((((((...(((((....(((((..............((((.......................))))...............)))))....)))))..........)))))))))).....))))))))))))).))..))))).)))..................(((.((.(((((....))))).)).)))..........	-45.4	5.26595	0.716117	3.42947	0.842828	0	13.3202	0.936153
c115258.graph_c0_15048	272.5	cugaguuuggcuaaaucacug	cugugauuucgucaaacuca	c115258.graph_c0	+	853	1102	uaauaauauguuuggcuggacacugaguuuggcuaaaucacuguggggcugugauuuuguugaagcuucaacguguagcuuuugcugaaaucgcuguuacgccugugauuucgucaaacucaccgcccacccuaacauauugagaacuuaauuuaagaagcaaaaacguuuuuuuauuguuugcaaauuaagcauacaaggucagguuaugacuuaaauagaugacauaaagggucaauuuguucaaauc	...(((((((((.((.(((.(..((((((((((.(((((((.(((..((.((((((((((.((((((.((...)).)))))).)).)))))))).))..)))..))))))).))))))))))..).))).)).)))))))))............(((((((......)))))))..((((.(((.......))).))))(((((.....)))))..((((((((((.......))).)))))))......	-76.1	32.4734	44.3992	25.721	34.556	33.6865	28.1204	38.3823
c111318.graph_c0_10424	174	uuucuuacauuugagaccggaggg	cuuucuuaauaugugugca	c111318.graph_c0	-	0	229	cacugauguuuuccaccacgaaaagcauuuguuuucuugaacaagaugcauccgugccgugcaacaagugacucugcuuguccucggaaaacauuugauucauuuucgcaccauuugaccuuggguaaaauugaaaaaauaucacuuuuaauaaugacuuaaauguggucaauccacuuucuuaauaugugugcauuuuuuuuguuucuuacauuugagaccggaggga	..(.((((((((((..((((....((((((((((....)))).))))))...)))).......((((((......))))))....)))))))))).).((((.(((.((.(((........))))).))).)))).....(((((.(((((.......))))).)))))...(((.(((((((((.(((((.(((.......)))....)))))))))))...))))))	-49.5	23.6968	26.4963	36.0094	31.1847	26.107	28.1204	26.2123
c102504.graph_c0_1594	30812.8	augguucuuguucaguagagu	cuaccgaaugagaaccguc	c102504.graph_c0	-	417	666	accaaacaaacaaaacauggguuucccaacaaucacaaacuaccucucauuguuuucuuucaugcaacuggguucgauuacucuaccgaaugagaaccgucaucaucauaaucuucacaacaagaauaccccuuuuccaaggguacucauguugugaaggauucuaacggugaugguucuuguucaguagaguauucuaacccguugaaagcuag	...........((((((((((........................)))).))))))((((((....((.(((((.((.((((((((.(((((((((((((((((.....(((((((((((((.((.(((((.........))))).)).))))))))).)))).....))))))))))))))))).)))))))).)).)))))))))))))....	-78.4	961.036	2002.26	621.591	502.326	486.77	492.846	647.818
c107038.graph_c0_5678	0.4	cggacaauuuuggaugugagacgu	aucucacauuuauuuguuacuu	c107038.graph_c0	+	2021	2270	aauuauuaucuuguaaauuuuacggacaauuuuggaugugagacguauccaauauugccuccuaugucggcaacgcguuagauauaauaaauccgauacccaccaacucuaaucucacauuuauuuguuacuuaaccauggaaacugacgguuuacgagcaccuuauuuaacuuggucucauaaaccuucagucucauaacugugucauaagaccauagcaucugaacaauuuagucaauuauuuuguau	((((((((..((((..........(((((...(((((((((((.(((((...(((((..((..(((.((....)))))..))..))))).....))))).............))))))))))).)))))...........((.(((((.((((((.(((.(((...........)))))).)))))).))))).))....(((((((....)).))))).......))))..)))).)))).........	-49	6.14361	2.14835	1.71473	0.842828	0	0	0.936153
c87651.graph_c0_43051	0.5	aauggcuaggugcguagaugcucc	aaaucuugaaucugguuuuuuug	c87651.graph_c0	+	51	300	uuucguuuauguuuuugacauuuguuuuuguuuuguuuuguggagaugaagaugggugguggcuuuguucuggcucugugauuuaguauggaaaucuugaaucugguuuuuuugauugaaaaucuaggcuauuuaguucuagcguuguuuuguuggaugcauaucuugauucaacaugacuuguuuuauauugauguugcuucaaauggcuaggugcguagaugcuccguauugaugguaguagucguuc	..................((((((((((((((((........))))))))))))))))............(((((((((.(((.((((((((.((((((.((((((((..(((((...........(((...(((((...((((..(((.((((((((.((.....)))))))))).))).))))....)))))....)))))))).)))))))).)).))))..))))))))))).)))).)))))...	-56.4	7.02127	1.43223	1.71473	5.05697	3.36865	5.92008	0
c113773.graph_c1_13252	0.6	aaaauugugguuaauuguguu	uacaauuaaccaugauuugca	c113773.graph_c1	-	570	819	auuugaggucaaaauuugacaauaaauuagauaguugauacaauuuaaauauuaaguugauuauguugcguaaugaauauaacaaggugucacaacuaauuaaucauccacacaauacaauuaaccaugauuugcauguauaauuuauuugguuaauacauauuuuuauaugauuaucacaaauaucauuuauauuugagcaccugaaaaauugugguuaauuguguucaauggauaauugaugaguugu	(((((..(((((...)))))..)))))..((((.(((...((((((((...)))))))).(((((((........))))))))))..))))((((((.((((((.(((((...((((((((((((((((((((((..((((((..(((((((.((((.(((((....))))))))).).))))))....))))))....))).......)))))))))))))))))))...))))).)))))).))))))	-59.7	1.75532	0	0	0.842828	0	2.96004	3.74461
c106586.graph_c0_5255	0.7	uauccgaugugagacauauaacuc	auggauccucucacuuauaaagug	c106586.graph_c0	+	27	276	aaacacaaagcauguguguucauccuuugugcaaauuucuauacaacauuguuuuuguugggucacgaggggagccagggggaccgcccacaucuaggccagagcaaccgcacaagugagagagugaccacucucuuaccuaaaaccuuaaagcaaugaguuuauggauccucucacuuauaaaguguucaaccuccacuuuucuauccgaugugagacauauaacucauacuugcacacaacacuuuug	......((((..(((((((...(((((((((............(((((.......)))))...))))))))).(((((((((....)))...))).)))....((....))....((((((((((....))))))))))................(((((((((((.....((((((....((((((.........))))))..........)))))))))).)))))))....)))))))...))))..	-62.7	173.776	155.397	154.326	86.8113	128.009	106.561	75.8284
c116854.graph_c0_17348	0.5	aguagugauauuugaacaacu	uugucaaaaaguuauuaaaaa	c116854.graph_c0	+	86	335	agcaaaacuaacuuauuacuauaguagugauauuugaacaacuuaucuuaaacaacuuaugugacaacuucuuuuuucucucuuuucauugguuaaaaacaauggaaagagaaaaaugaagagagagaauaagaagauaguguaaguaugagggagaaaguugucaaaaaguuauuaaaaaauaguuguacacguauauuuuuuuuuugagaggucauuauauuacuugaaggggugugcauguuuauug	.................(((((..(((((((.(((((.((((((.((((...((((((((...((..((((((..(((((((((((((((........................))))))))))))))).))))))...)))))))).))...)))))))))))))))..)))))))....)))))...(((.((((((((((((.....(((............))))))))))))))).)))......	-55.3	12.2872	22.1996	14.5752	3.37131	4.21081	14.8002	14.9784
c129413.graph_c0_33951	0.4	cuuagaugguuuggacaugug	cauguaaauuccauaguaagaa	c129413.graph_c0	-	0	183	agaaaagaugaugaaaucucgacuuagaugguuuggacauguguggaggauacauguaaauuccauaguaagaaaaguggaugagauaaaaggcaaccgaauugcgaaaggcaauggaaggccaacaaacacuauuggcaaauauuuaaaaaauauuuagaggccaaugacuugacuauaaac	.....((((......))))...((((.((((..(..((((((((.....))))))))..)..))))..))))....(((..((........(((..((..(((((.....)))))))...)))..))..)))(((((((((((((((...))))))))....)))))))..............	-39.2	3.51064	2.86447	2.5721	2.52849	3.36865	1.48002	9.36153
c111080.graph_c1_10087	1.72196e+06	ggcggauguagccaagugga	caauucccgucauucgccca	c111080.graph_c1	-	3258	3507	uguaauuuagacuauaguauagggcggauguagccaaguggaucaaggcaguggauugugaauccaccaugcgcggguucaauucccgucauucgcccaugaaucuauuaaaucuagauaaaaaaagacaaaauaauuucgaauagaaucuuuuaaaacaaaaaggaaaaagagaaaagaauuuauaauauacuccuguugcagcugauacugcuguuuucuugaucuacccgaagcuugaauucuuagc	....(((((((..((((....(((((((((........((((((...((((((((((...)))))))..)))...))))))........)))))))))......))))....))))))).....((((........(((((..((((.((((((......)))))).....(((((((.......(((((......)))))((((.......)))))))))))..))))..))))).......))))...	-53.2	2675.1	4429.18	165471	110874	108331	141923	161034
c113490.graph_c0_12910	1.4	guccucgggaugcugauuacc	uaaucugcauccugagguuua	c113490.graph_c0	-	973	1222	acuacgacacauucuacuaauacacuauuucuuguauuuaauccucuauagucauugguuugaauguucuucaaagagauaguauugguuaaggauccaguaaucugcauccugagguuuaaaacaauaaauuuauuguaucuaguccucgggaugcugauuaccuuuuccuugugaccaauguaca	........................(((((((((((((((((.((............)).))))))).....).)))))))))(((((((((((((....((((((.(((((((((((......((((((....)))))).......))))))))))).))))))....))))..)))))))))....	-56.1	18.4308	27.2124	28.2931	39.6129	29.4757	7.4001	4.68076
c112967.graph_c0_12302	6027.1	ugcucaugcucuucugacaauu	ugacagaagagagugagcacaaaa	c112967.graph_c0	-	1671	1920	aauugacagaagagagugagcacaaaaaagucuuuaguauaugauguuuauaccauuacuuuugugugcucaugcucuucugacaauuuucaaugcuugaaauaguguug	(((((.((((((((.(((((((((.((((((.....(((((.......)))))....)))))).))))))))).)))))))).)))))..(((((((......)))))))	-41.9	787.26	942.41	643.025	720.618	641.727	556.487	442.8
c119326.graph_c0_21028	3	ucauccccguuggguauggguagg	ugccuacucaaugguugugagu	c119326.graph_c0	+	803	1052	acggugaugggauucaauuucucauccccguuggguauggguagggugauggguaaguauaugaaaaucggguauggggacggggaagguaaaacccguccccaccccgccccauugccaugccuacucaaugguugugaguuggugaaaucaaugacacguuccuucuucaguuguggcauugaauauacauguggcaacacaagauguuuguuuacuccaguugauucaugcugaauauuuuagcuau	(((((.((.((.((((....(((((..(((((((((..(((((.(((((((((...............((((..((((((((((..........)))))))))).)))).))))))))).))))))))))))))..)))))....)))).)).)).)).)))....((((..(((((.((((.(......))))).)))))..)))).........................((((((...))))))...	-88.5	11.4096	12.8901	5.1442	5.8998	9.26378	4.44006	12.17
c110942.graph_c1_9959	48.4	aaaacuguguucucuauugaccu	uggauggugguagaagaugug	c110942.graph_c1	+	0	122	cgccgaggugggggagaauguaggguggauggugguagaagauguguagagaaaaaucuagugaugagguucuauaauaaaacuguguucucuauugaccuaauggucuaaaaucuacguga	(((....(((((..(((.(((.((((.(((((.(((((......(((((((....(((....)))....)))))))......)))...)).))))).)))).))).)))....)))))))).	-26.4	10.5319	6.44505	12.8605	7.58546	5.89513	5.92008	6.55307
c111318.graph_c3_10427	72.7	ucccaacugucuuagaucuuuu	aagaucagagagguugggauu	c111318.graph_c3	-	500	749	agauuagauguuguucagaucuucccaacugucuuagaucuuuuaaguuguugaaaacaauacaauuaaaaagaucagagagguugggauuaucuggaugauucuaaauuaaguuuuaaguaugggucuuaauaaguaccuuggguauuuauuuuuuacagccaaauucaacaaaaaacucuuuggacgagguuuuaaagguccuucauuucuuuugcuuuuauaagugaugaugauuuuuuguugagcu	...(((((.(((((((((((..((((((((.((((.((((((((.((((((..........)))))).)))))))).))))))))))))..))))))))))))))))...............(((.(...((((((((((...))))))))))......).)))..((((((((((((.((...((((............)))).(((((.(((..........))).))))).))))))))))))))..	-70.7	14.0425	22.9157	2.5721	2.52849	1.68432	1.48002	9.36153
c122989.graph_c3_29436	1520.2	auuuauugaaugaaccuaaaa	uagguucauucaauuaac	c122989.graph_c3	-	785	1034	aaauucaaauucuagguucauucaauuaacgauguauauagucuuuauuauaggcuacauacaucauuuauugaaugaaccuaaaaagucaaaauuuacuuauaauag	............((((((((((((((.((.(((((((.((((((.......)))))).))))))).)).)))))))))))))).........................	-33.7	270.319	174.016	240.063	163.509	220.646	315.244	130.125
c109154.graph_c1_8010	0.6	agggacuggacacauauuuaagcc	auuagugaucuugacuugaagugu	c109154.graph_c1	+	48	297	aguucaacugcggccuauuugcagggacuggacacauauuuaagccaaauauuuauuuaaaggacauaacuuacuuuaaauauuuuuuaauuagugaucuugacuugaaguguguugugguugacugcaguguggaguaguacuucgucuuucuuucucuuucuagaacacguguugaauucaccuugaaugcaaacgagcgcugcaacuaguguuuucuagaaagaacuccaucuuucuuuuucuucua	(((.((((((((((.(((((.((((....((((((.((.(((((..(((((((((....(((.......)))....)))))))))))))).))))).)))...))))))))).))))))))))))).....(((((((...................((((((((((((((..((((.......((((........)))).....))))..))))..)))))))))))))))))................	-61.2	279.973	195.5	191.193	91.8683	104.428	139.122	87.0622
c120788.graph_c1_23664	0.9	auaucucaauagaacucuuuauug	auguuguguucuauugagaauaaa	c120788.graph_c1	+	2138	2387	uagaagagagaaagaguucucgauaucucaauagaacucuuuauugugguuuuugaacuaaauguuguguucuauugagaauaaag	.......(((((....)))))....((((((((((((.(..((((.(((((....)))))))))..).))))))))))))......	-23.7	2.63298	2.86447	8.57367	3.37131	1.68432	4.44006	1.87231
c93593.graph_c0_45128	0.7	ugaauuugucaaucucacggu	ugaguucgacaaaaucaugau	c93593.graph_c0	-	1077	1326	ggcuauaaaaugguagcaacguguggcaaaauagaguagaggaugacccaugaauccuaguuuauauguuaaaggaaauacaaacaauuuaucucucuauuuauacauuggauugaccgugaguucgacaaaaucaugaugacacugugguuuugucaaacucccaagucuuaaguauaauuuagucaaaaucaaauuagcucucuaugaauuugucaaucucacggucgaucuaaacauguauauaaug	.((((((...((....))...))))))..(((((((.(((((((.........))))..((((.(((..........))).))))......))))))))))((((((((((((((((((((((...((((((.(((((..((..(((((((((((.(...........................).))))))))...))).))..))))).))))))...)))))))))))))))...))))))).....	-64.4	20.1862	26.4963	15.4326	23.5992	26.107	17.7602	21.5315
c115642.graph_c0_15609	1.4	uuuugagaaauguagaggauc	uccucucuauuucucaaaaga	c115642.graph_c0	+	1603	1852	guaaauuuguccaaguaaacacugaauaggggaaggaagggcaauuucugaaggaguaaggauccucucuauuucucaaaagaaugggagugcuccaucacuaaaguuucuggcguauaaagaccuauauuuuuagaaauggugacagguguuucguauuacuggauuuuuauacacucaaaccauuauggagcccuccauuuuuuuuuuugagaaauguagaggaucucuaccuuuucugaagaaugca	......((((((.......(.((.....))).......))))))((((.(((((.(((.(((((((((.(((((((((((((((..((((.(((((((.......((((..((.(((((((((((..((......((((((.(....).))))))....))..)).))))))))).)).))))....))))))).)))).....))))))))))))))).))))))))).))).))))).))))......	-74.7	0	0	0	0.842828	0.842162	14.8002	0
c108498.graph_c0_7277	36.9	uuggguuuauuuuuaguugaau	ucaaugaaaaauaaauccaaa	c108498.graph_c0	+	69	318	uuuaguaauguuucuagucuuuuuagauuuauuuuauucguguagauuuucuuugguuggugaauaccgauuuuaaaacaaaucaagauuuuuauguaaucaauagaguaaagauucaauuaggucccuugaaauuuucucgcgguccaauucaaugaaaaauaaauccaaauuagucuagucuaugacauuuucaaugacuaauuuuggguuuauuuuuaguugaauuugcccacaagaaaugcgacca	............(((((.....)))))(((((((((((((((.(((((((.((((((((((....)))))).......))))..))))))).)))).....)))))))))))..........((((.........(((((.(.((.(.((((((((.(((((((((((((((((((((....................)))))).))))))))))))))).)))))))).).)).).)))))...)))).	-52.6	4.38829	5.72894	6.00157	5.8998	2.52649	5.92008	2.80846
c117684.graph_c0_18601	11.6	ugagaucagaugguuuguauu	uacaaagucaucuaaucuucauc	c117684.graph_c0	-	3329	3578	gucguugaucuuagucguuugaugagaucagaugguuuguauucgcuucuuuuaaauccgauuuaaugaaguaagaauacaaagucaucuaaucuucaucccacguucaagaucucuugaugugugcagcgaaugcaguuuuuuccuugugugacugcagaguccauguucgaaauuuuacuauguugaucaucgauaauuugacaugucaauuucacugagaaauuuaugugcauagauauauuagacu	((((.(((((...((.((..((((((((.((((((((((((((((((((..((((((...)))))).)))))..))))))))).)))))).))).))))).(((((.((((....)))))))))((((.....))))....((((..((((.((((....))))))))...))))....)).))...))))).))))....((.(((((.((((((.....)))))).)))))))...............	-63.8	0.877659	0.716117	0	2.52849	2.52649	0	0
c121298.graph_c0_24743	0.6	cgugaagccgacuguaaagaaucc	auucuauacagccgguuuuaacggu	c121298.graph_c0	+	314	563	aguaccacuuuucauaaucaaaacuuauaccaagaagggaauauugaauaugaaagauauuccaaccuacuuacaagagcagccacaaaaggaaaggaauacaacaaaacagugguuugguggaacaacauaauauuuggagugauaaggaggucauaaauucaauauaauuggauucuauacagccgguuuuaacggucugcaccgugaagccgacuguaaagaauccaugcucgaguucaacuaaucc	...(((((((((((((.((((....(((.((......)).))))))).)))))))..((((((..(((.....................)))...)))))).........))))))(((((.((((..........((((((((((......)))))...)))))......((((((((.(((((.((((((((.((((....)))))))))))).))))).)))))))).......)))).)))))...	-60.9	3.51064	8.5934	18.0047	10.1139	9.26378	10.3601	6.55307
c111628.graph_c0_10741	0.6	ggugcuacaucuguaagaacg	gucgcuacagcugcagcaccau	c111628.graph_c0	-	745	994	acagauacgguauggacgguauggugcuacaucuguaagaacguuagauuuagagagaucaaauuucacucgcuaaauguaacggucgcuacagcugcagcaccauacugcaauuguagaggauccaauuacaugaaaggauuugcuuugcccucauaaugacauaaaauaguuuguguuuguaauuucuuauuuucauuuauaauuauuaaauugucacucuaauuaauuuauuuuagauauuuuuuuu	((((((((((((((..((((((((((((.((.(((((.((.(((((.((((((.(((...........))).)))))).))))).))..))))).)).)))))))))))).....(((((((((((............)))))..))))))...........)))).......))))))))))..................((((((....))))))...(((((..........)))))..........	-61.1	4.38829	5.01282	24.0063	10.9568	37.0551	42.9206	23.4038
c49042.graph_c0_37364	2262.1	uuucgauggaugauucucuuauu	gucugagaacuaucugucggaga	c49042.graph_c0	-	824	1073	ugaauauuuuuagucugagaacuaucugucggagaaguucuccuucuuuuuucgauggaugauucucuuauuaaaaaauucacaucuggaucaa	(((((.((((((((..(((((.(((((((((((((((.........))))))))))))))).)))))..)))))))))))))............	-27.7	254.521	349.465	187.763	225.035	145.694	427.725	250.889
c102658.graph_c0_1745	1	uccggucucaaauauaagcaaa	auauuugagaccggagggagu	c102658.graph_c0	+	37	286	ggugagcucaagauuacaugugcuacagaacauuuucccucuaaaguuaaaaaacuggcaacauccucuucuuagaaaaccaguauuuuauauaguacuacuccggucucaaauauaagcaaaaaaaaaaaaagucaaacaaaguugaaguauuugguucaaauuuuuaaucagcuacaucaacuauguuuugacuuuuuuuuuauuauauuugagaccggagggaguaaaaauuaggccacauaugaug	.(((.(((.........((((........)))).......(((....(((((.(((((.....................))))).)))))..)))((((.((((((((((((((((((......(((((((((((((((((.((((((.(((.((((((.........)))))).))).)))))).)).))))))))))))))).))))))))))))))))))..)))).......))))))........	-70.1	330.877	174.016	242.635	168.566	197.066	275.284	132.934
c117683.graph_c0_18599	3111.9	uucgucgucauggugguaacaug	uguuaucaucuggugaagaaag	c117683.graph_c0	-	110	359	guguuuugugcugcaauuaacuuucgucgucauggugguaacaugaauggucagauuuugcucauauugcaaagaucugaacaaucuuguuaucaucuggugaagaaaguuuuaugcuagcacaauuuguauaaugguuacagauuuugugggagcaacgacauuaaucuucucaaaccuaaugaccaggugagguuaauuugcuuuuugcaggugauaaagaccauacaaguucuugagacaucuacac	(((((((((((((((...(((((((.((((((.((((((((((.((.((.(((((((((((.......)).))))))))).)).)).)))))))))))))))).)))))))...))).)))))((((((((...(((((......(((((((((((((....(((((((((.....((((.......))))))))))))))))).))))))))).......)))))))))))))...)))))))......	-77.9	327.367	408.903	221.201	392.758	183.591	111.001	254.633
c118859.graph_c1_20290	165.5	guuaacugccgaggaaacuucugc	cgaggaaacuucugcaguuaacu	c118859.graph_c1	+	4600	4849	gacugccgaggaaacuucugcaguuaacugccgaggaaacuucugcaguuaacugccgaggaaacuucugcaguua	((((((.((((...((((.((((((((((((.((((...)))).)))))))))))).))))...)))).)))))).	-40.5	11.4096	7.87729	13.7179	3.37131	5.89513	4.44006	3.74461
c113079.graph_c0_12424	2783.5	agggacuauagucugugguug	uuauauacuaguuuacuuacu	c113079.graph_c0	+	1384	1633	ucaaaaggaguaugcaaagauuagggacuauagucugugguuguuauuauauacuaguuuacuuacuuauuauuccguauucaaguuugugauaccgcguuuccgaaguauuauucgcuuugagucuuaugugcaauucuucaugauuucggucuugguuaaaaggggccucauugaauagacaccaugucuccgaaguauuauucacuuugaguacuauguguaagucuuuaugauuuugucaucgguu	......((((((....(((..((((.....((((.((((((....)))))).)))).....)))))))..))))))((((((((((..((((((((((((..(((((((.......)))))).)....)))))..((((...((((....((((((........)))))))))).))))(((((...))))).....)))))))..)).)))))))).(((...(((((.....)))))...))).....	-48.8	179.042	169.004	144.038	333.76	215.593	238.283	818.197
c111019.graph_c0_10013	0.4	auuaauugaaugaaccuaaaa	uuagauuaauucaaacaauua	c111019.graph_c0	+	0	226	caagcauacauauauauuuauauauaagcacauagauuggaaucuuauaaaaaucuaaucuuuuuaauauauuuuauucuacuuucucaucuacucccuccguuucuaauuauaaacaaacuuuacuuuuuagauuaauucaaacaauuauguaugugguuuauaauaugaaccacauacauuauuaauugaaugaaccuaaaaauucaaauuuacuuauaauuaa	...((.((.(((((....))))).)).))....((((((((............)))))))).............................................(((((((((...........(((((((....((((((..(((.(((((((((((((((...))))))))))))))).)))..))))))....)))))))...........))))))))).	-41.2	62.3138	50.8443	76.3056	49.7269	58.1092	75.481	54.2968
c149637.graph_c0_35085	0.6	auuguucaaucaagaucagacggu	cgucugaaucuuaucaaaagguca	c149637.graph_c0	-	0	196	caugcauucaaccacaccgaugauuguucaaucaagaucagacgguucaaacaguccaaauuucauauucguauuuuagauuguaaaucuagaccgucugaaucuuaucaaaaggucaucaauuugguugccucacuaaauugugacuccaugcaauccaugucuauuuauuacauuauaguagauaauuaguuuc	..(((((.((((((....(((((((........((((((((((((((...((((((.(((...(......)...))).)))))).......))))))))).))))).......)))))))....))))))..((((......))))....))))).....((((((((...........)))))))).........	-47	1.75532	2.14835	1.71473	3.37131	5.05297	7.4001	2.80846
c121442.graph_c3_25022	0.3	uuguaaggaugaguuaggccu	gucugaaaaaaguuuauaaag	c121442.graph_c3	-	137	386	gcagacugaaaguuucagacagccauaaucaaauuaaaaaauaauacuaauaagaagaagcacaacaacaauaauaauuauuggaaaaacucaagucccacauugaaaagagauuaggucugaaaaaaguuuauaaagagucgcacuuguauccuuacaaguugguuuguaaggaugaguuaggccuaauaaaaaaaccaaauauggua	.....(((((...)))))...((((((...................(((((((........................)))))))......((((........))))......(((((((((((......((((((((...(((.(((((((....))))))))))))))))))......)))))))))))............)))))).	-36.6	10.5319	5.72894	6.85893	16.8566	10.1059	2.96004	8.42537
c112958.graph_c2_12290	0.6	uuuuuagauacauugaaua	uuugauguaucuaaaaaua	c112958.graph_c2	+	374	623	cuaauuaugagaugaaauucauuuuuuagauacauugaauaaaugauguauguugucuauauauaagucacaaacauuauuuuuugauguaucuaaaaauauuuuguaauuaagaacggagugaggagggaguauaacauaugacuuuucuugaguuuaacuacgugcuuuguguuuauuacuuuaaaucuugacacgagaacguaauuuaaacacauaacauucauguuucagucaucagucauuucca	.(((((((((((((........(((((((((((((((((.(((((((((.(((.(.((.......)).)))).))))))))))))))))))))))))))))))))))))))).(((..((.(((.((..(((......((((((.......((.((((((.(((((..((((((((................)))))))).)))))..)))))).))......)))))))))..)).))).))..)))..	-59.6	61.4361	80.9212	89.1661	48.8841	61.4778	100.641	75.8284
c107043.graph_c0_5681	0.3	ugaugugacagggaaaucgauc	uagguuacacuguaaaaucacu	c107043.graph_c0	+	0	226	cuaaacucaacucuauaaaaauuaacccucacuuucucaauuucaauucgcucagcugcaaaauucaucguuuccuauuuucguagaaguauugguguuugauagguuacacuguaaaaucacuucaugucauauugauuucauauugcauauugauauugauuucauauugaauugugaugugaugugacagggaaaucgaucguccaccauauucuucaauuac	.................................................((......))..........................((((...(((((..((((.((((.(.((((...(((((.((((.(((...(((..(((((((.......)))).)))..)))...)))...)))).)))))...)))).).)))).))))..)))))....))))......	-38.8	1.75532	0	2.5721	3.37131	4.21081	1.48002	1.87231
c102867.graph_c1_1919	122.3	ucacugauacucucuugaaug	uuccagauggggauuagugagg	c102867.graph_c1	+	0	158	aaaacacugccuuauguuuuuucaaauaacauuccagauggggauuagugagguagaaaucauacucccuuaucuucgcuugcaaucugaugaaguaggaacgagaguaaauauuucacugauacucucuugaauguuauugaaaaauauaucuacau	............((((((((((..((((((((((.(((.(((..(((((((((((.......((((((((((.((((((.........).)))))))))...).)))))..)))))))))))..)))))).)))))))))))))))))))).......	-41.1	11.4096	20.0513	3.42947	1.68566	10.1059	2.96004	11.2338
c112972.graph_c1_12314	0.5	auccgaugugggacauauaacuca	aguauguaugacucauauauaagauga	c112972.graph_c1	+	114	363	agguguucaaccuuuacucuuuuauccgaugugggacauauaacucacacuugcacacaacaacaauaucauccaaaugaguauguaugacucauauauaagaugaaugugaguuuucuuagaagguuucacgaauaccuuuaagaugugauugauuguagaagguuucaugcaacucaugaugcaaaucaugaugaaaccauuacaucaucguaaugcuuaaaucuaaagaucccaauugccauuguug	(((((((((((((((((((.((((((..(((((((.(((((((((((...(((....................))).))))).)))))).)))))))....))))))...)))).......)))))))....))))))))(((((((.((((.(((.((((..(((((((......(((((((....)))))))))))))).)))))))))))..)).)))))...........................	-57.8	337.899	222.712	256.353	151.709	148.221	195.363	145.104
c118319.graph_c0_19451	0.5	aauuuuguaugacuugucaaggca	ccuuuucaaauuaguugaaaacau	c118319.graph_c0	+	244	493	aucuagaucuucaauggugguuggugguggauaaggauugagaucuuagcauaguaugauuaugauaguacuauugaagggacuaauuuucuuucuccucugcaauaguuaguuaguuaauaaugcuaaugcaugcaguuaaggagaauaaaaaugcacuaugcauuuuugaacuucuugccuuuucaaauuaguugaaaacauaaauuuuguaugacuugucaaggcauuaaaaa	...(((.((((((((((((.(((((.(((....(((((....))))).......))).))))....).))))))))))))..))).......((((((((((((...((((((...........))))))...)))))...)))))))((((((((((...)))))))))).......((((((..(((.(((..(((((.......)))))..))).)))..)))))).......	-53.7	6.14361	5.72894	7.7163	5.05697	5.89513	5.92008	3.74461
c122637.graph_c0_28005	0.5	auuauauaauccgaacuguuuuuc	aagggguguucggauuauauaauc	c122637.graph_c0	-	1958	2207	aauuuaugaugauauaguucagauuauauaauccgaacuguuuuucccuuguaaaagaguguuaagaguguuuaagggguguucggauuauauaauccaaaaaaaaucaaguaguacgcccuauuuuuugagguuuucggauuacaaaaucugaauuggugaagaacucauuuuuuucacccuauaauaaaagaaaaauuaaauucgaaauuuaaaauccaaauugcucaaggacauuuuucgaaaaauu	............(((((....(((((((((((((((((......(((((((...((.(.(......).).))))))))).))))))))))))))))).........(((((.((((.....)))).)))))....((((((((....))))))))..(((((((((......)))))))))))))).................(((((((.......(((...........)))....))))))).....	-54.6	50.0265	30.0769	47.1552	26.9705	16.8432	34.0404	9.36153
c105400.graph_c0_4083	0.6	aucuugugaucucguguaauacca	uuacuugguuauaaggucaaa	c105400.graph_c0	+	528	777	uguuuuuguuuuagccuuguacaccaaaaaaaaaaaaaauugcaagugugucuaauaagaguuaaucuuacuugguuauaaggucaaauauauaguacuuagacacgcauauauaaaaaacaguuuuucuaguaauaauaaaaaauuguuuuuacuuuuuauuaauguuuguuauauuaugugugucuaaacacuauacauuuaaucuugugaucucguguaauaccagaucgucuuuauaauaaagaaa	..((((((((...((((((((...................)))))).))....))))))))...(((((((..(((((((((((.((((.((((((..((((((((((((((((((.(((((........(((((.(((((....))))).))))).........))))).))))).)))))))))))))..)))))).)))).)))))))))))..))).......))))..((((((...))))))..	-59.7	101.808	65.8828	59.1583	22.7564	28.6335	54.7607	15.9146
c106750.graph_c0_5349	3.8	auuuagacuagugcuaggaauacu	uccuagcacaccucuuauauuuau	c106750.graph_c0	-	579	828	cucuucauuggaaguauuuuacauuuagacuagugcuaggaauacucauuuuaacaaucucuuuucaacaaucacucucuuauuaggugaaaucaugcggguccuaccauuuuauguuuggcguauuuuuaaaaugaugugauccacauguauuucaucccauaagagauuaaguguuggaaagaguuuguuaaagugaguguuccuagcacaccucuuauauuuauaguuauacaagcuuuuguuauuu	..((((....))))............(((...(((((((((((((((((((((((((.((((((((((((.....((((((((..((((((((((((.(((((.((.(((((((...............))))))).)).))))).)))).))))))))..)))))))).....)))))))))))).)))))))))))))))))))))))))...)))...............((((....)))).....	-95.4	8.77659	5.01282	6.00157	0.842828	0.842162	1.48002	1.87231
c81130.graph_c0_41547	2	ugaugccuuuucaaucagcccg	cugaugaaaagcugucaaaua	c81130.graph_c0	-	36	285	aguucccuucccuuaccauauuugaugccuuuucaaucagcccgccauauauacccgaaaauuggugggcugaugaaaagcugucaaauaugauaauuggaaaggauucaguuguucuuaucauaagaaaaaggaguuucaagcuggugcuuaauaaagaaaaauuucauuuagcugcccugauauguuauaucaggccuggugcaacaacaauaccuggagcuccuggugccgcucaaggagguucucc	...(((.((((.(((.(((((((((((.(((((((.(((((((((((...............)))))))))))))))))).))))))))))).)))..)))).)))........((((((...))))))..((((.((((.(((.(((((....(((((((....))).))))...))((((((((...))))))))((.((.((..((........))..)).)).)).))))))...)))).))))..	-80.2	53.5372	37.2381	32.5799	10.1139	35.3708	68.0809	58.0415
c102504.graph_c0_1595	30813.3	augguucuuguucaguagagu	cuaccgaaugagaaccguc	c102504.graph_c0	-	322	571	caugcaacuggguucgauuacucuaccgaaugagaaccgucaucaucauaaucuucacaacaagaauaccccuuuuccaaggguacucauguugugaaggauucuaacggugaugguucuuguucaguagaguauucuaacccguugaaagcuaggaaauuaacggcaguggauauugcaucguagacaacacaaggugcagcaagccaugucccuaaaccaacagaaggaaucuuagcuccaguguuua	....((((.(((((.((.((((((((.(((((((((((((((((.....(((((((((((((.((.(((((.........))))).)).))))))))).)))).....))))))))))))))))).)))))))).)).)))))))))..((((((((.......((..((((...(((((((.............)))))))....))))..)).....((.......))..))))))))..........	-95.5	961.036	2002.26	621.591	502.326	486.77	492.846	647.818
c103134.graph_c1_2204	224.9	auaauagugaccggagggagu	cucccuccugucacuauuauaagc	c103134.graph_c1	-	317	566	aaaaaauaaacauuauucaauuauuuucucuuuccaccuuuucucauuauuguaugugugcauaaaauugauguauuggauauguguccaacuaaguacugcucccuccugucacuauuauaagcaaaaguuuacuuuuuugauucauucaauaaaugauauauguagucuauaaaaagucaaauuuugcguauaauagugaccggagggaguaucugauggaauauucuugaua	..(((((((...........)))))))....(((((........(((((...((((....))))....)))))..((((((....))))))........((((((((((.((((((((((((.((((((....(((((((.((((((((((.....)))...))).))))...)))))))....)))))).)))))))))))).)))))))))).....)))))...........	-62.8	17.5532	22.9157	12.0031	17.6994	10.1059	5.92008	12.17
c120587.graph_c0_23304	0.4	gacagacggucuagauuuuaugau	uuuacaaugauaauuuaaccguccaaucu	c120587.graph_c0	+	898	1147	uagcuuguccgaucaagaucaagacagacggucuagauuuuaugauuugaauuauggauauaaaaaaaauaaaucaaauuuuacaaugauaauuuaaccguccaaucuugaucgcacaugccaaaugcgguuaacuacauccaaucaacccacaaaugauuaaauaugaagcucucuuccuaacuaaagccaagagaagccacaaacuaaugaaaaaaaaugcacaaaaaccuuguguauuggaaaauaa	..((.(((.((((((((((.......((((((.(((((((((((((((((.((((.............)))).))))))).....)))).))))))))))))..)))))))))).))).))..................((((((((.........))))..........((((((((.((......))..))))).)))...................((((((((.....))))))))))))......	-50.4	18.4308	15.7546	10.2884	5.8998	1.68432	4.44006	6.55307
c107950.graph_c2_6587	1.1	guuucucugagcacagacgugaag	uugcugcugucgguguggucuuguagcgg	c107950.graph_c2	-	322	571	uguuuugguuagucgccgccguuucucugagcacagacgugaagcuuuccuugugccucuuccuuucuguucgcuggccgugguuuguuuguuuuagacugcguuaacuguucacggugguugugguugugggauugcuuugcugcugucgguguggucuuguagcggcggagguugccuuggucaccuuuguuuuuauuuuguuuucuuucauuuucuguuuuguaguaggaaguugaggaugggugug	......(((.((((.((((((((.....((.((((((((((((((..((((...(((.(..((...((((..((.(..(((((((((.......)))))))))....).))..)))).))..).)))...))))..)))))))....)))..)))).))....)))))))).))))))).....(((((.................(((((.((((((((........)))))))).))))).)))))..	-71.7	2.63298	7.87729	2.5721	1.68566	0	0	2.80846
c42339.graph_c0_36567	1.1	uggaucuucaaaauucuuaga	uaggaauucuugguguuccagu	c42339.graph_c0	+	16	265	guuugugaaaguccaucaucuuuaucuaggaauucuugguguuccaguauuucccacuagugagcaacucacaaugguguggugaucuuggaucuucaaaauucuuagaugaaguuaauuagauggacuauuugugguaaaauaaguaaugagcugcuaucacuuuuuuguuuguuuugggagcaacucacaaugguguggugaucuuggaucuucaaaauucuuagaugaaguuaauuagauggacuau	..((((((..(((((((..(((((((((((((((.((((.(.(((((.(((.((((((((((((...)))))..))))).)).))).))))).).))))))))))))))))))).......)))))))(((((((......)))))))....(((.(((..((..........))..))).)))...))))))....(((((.((((.....(((((...........)))))......))))..)))))	-70.8	14.9202	6.44505	6.00157	2.52849	0.842162	4.44006	5.61692
c96849.graph_c0_46519	0.4	uuuacgagucgaguuuaccu	guaaacucauacgaguucuug	c96849.graph_c0	+	0	100	auaauaaauuuuauauaauuuuaaguuuagguaaacucauacgaguucuugaguagaguuuacgagucgaguuuaccuaaguaaaacgaguugagguaaa	.......((((((..(..(((((..(((((((((((((..((..((.(((.....)))...))..)).))))))))))))))))))..)..))))))...	-21.2	0.877659	5.72894	3.42947	3.37131	3.36865	5.92008	1.87231
c121624.graph_c0_25405	14278.7	uugauucucaucacaacuugg	auguugugaugggaaucaaug	c121624.graph_c0	+	131	380	aacaaugaguuugcugaaagcaguuuuuguuuggugcauaugguuaggguuauuugaguuaucauuagcaaaagugagacacuacaaguuugauguugaauacauauacaaaaagccagauuguguggagcauguugugaugggaaucaauggcaacuaggaucauuaagcuaacuuauguugaaugauaaaagccaauauuauuugacauugauucucaucacaacuugguccaaucuaccuuggaauc	(((((.....(((((...)))))...)))))...((.(((((.((((.(((((((((((..(((((......)))))...))).)))))..))).))))...))))).)).....((((...(..((((.((.(((((((((((((((((((.(((((...((((((.(((........))).))))))...))..........))).))))))))))))))))))).)).))))..)....))))....	-66.2	748.643	675.298	576.15	1093.99	832.056	726.689	2509.82
c103018.graph_c0_2090	908.8	ugugucucuguucuguagaug	cuucuuacagcaaagacuuuc	c103018.graph_c0	-	152	401	ucaucaacuugaaaacuaucuaguaauugucuauuucuuguugugauaauuauucuacuuccuugcccaaaccauucacgacuaccgcacaaagcauucaacugguccauaucagucacaucaucaaguacaacaaauaucuucuuacagcaaagacuuuccuguaauaucauuuucccguauucaacguauucaacgguaucuaucugugucucuguucuguagaugucugaaagaaaucgccgcugca	......((((((.........((((((((((.............))))))))))................................((.....)).....((((((....)))))).......))))))....((.((((((....((((...((((.........(((((.......(((.....)))........)))))........)))))))).....)))))).))..................	-29.2	142.181	160.41	58.3009	64.055	51.3719	39.9605	24.34
c116929.graph_c1_17491	3401.8	cucaugggcaaagagagcaac	uugcucccuuuaccaauggaa	c116929.graph_c1	-	1078	1327	guauaucggaaucaaugguugaauuucuuaauaugagccaaauuuuuauguuauuauuaauucugguuagaaauugcauuauuuuaacuauuucauaauacucauuuagaguuugcccuguccuaacccuaaagcuaaaauguuuacuaucaucuuaucguucucaugggcaaagagagcaacauuugcauuugguaugucccgauguugcucccuuuaccaauggaaaugauagaugaucaguucagug	((((....(((...(((((((((.....((((...(((((((((..((......))..)))).)))))....))))......))))))))))))...)))).(((((..(((((.................))))).)))))...((((((((((.((((((.((((.((.((((.((((((((((.((((.....))))...)))))))))).)))).)).)))).))))))))))))).)))......	-56.9	137.792	231.306	138.893	210.707	187.802	224.963	228.421
c70218.graph_c0_39712	65.5	uauuggcaaauuuuccuaggga	cuuuggaaaauugccgauugc	c70218.graph_c0	-	529	778	acauaguguguuccuguuuugauuacauacauuucguauaucaguuuuuguuuuugguugaugucgauccaauuccacaugauuaaugacauguaugagacuaugauaagcuuaaauaacagggcaacauaaaugauuccuuuggaaaauugccgauugcacuggacuucgaauaagauaggagaagcugauuugaguccucgugcuauuggcaaauuuuccuagggaaguuugugcuauucuauuauuu	........(((.(((((((((((((((((..(((((((((........((((.((((((.((((.((......)).)))))))))).))))))))))))).)))).)))..))))..))))))))).(((((((..((((((.((((((((((((((.((((.(((((.(((((....(((......)))))))))))))..)))).)))))).)))))))).)))))))))))))..............	-70.6	5.26595	6.44505	1.71473	8.42828	10.9481	2.96004	8.42537
c103591.graph_c1_2490	66	uugaucaauggguuauguaaa	uuacaucauccauugaucaag	c103591.graph_c1	+	139	388	gaaccauguuagcuauggaaucuugaucaauggguuauguaaaaugggacaagcacgagcuuccuuccaguuuguccuguuuuacaucauccauugaucaagguaaccaaaaggcaagcaagggcaauguguaucccuaaccacccaaacauauagaaccaccgauggccagccucuuucucauccuuacucuauuuagaacauacaauuaaauuaaauugaacuauguuaacaugggucugcgcuuaac	((.((((((((((.((((.((((((((((((((((.((((((((((((((((((..(((.....)))..)))))))))))))))))).))))))))))))))))......((((..((.((((((.((((((................))))))....(((....)))...))).))).))...))))..(((....))).....(((((......)))))..)))))))))))))).))..........	-76.4	19.3085	5.01282	24.0063	28.6562	15.1589	14.8002	14.0423
c115562.graph_c0_15485	1.6	gcguaugaggagccaagcaua	cucccuguaugccauaua	c115562.graph_c0	+	663	912	cacauacacacaaauucuauagccuugggaugaauaaagauuuauugagcuuaauuuuguuguuuuuuuuuucuuuucaauuugauguauaauuuuuuuacuaauuuauucuauguagcaucaucaucaugcauacauauguguaugugccuggcucccuguaugccauauacgaagcugguugaaaaaucaacgaccuuuguggauggcguaugaggagccaagcauauuccauguccauacauggaga	..((((((((.(((((.((((...((((((.(((.(((((.......(((........)))...))))).))).)))))).....)))).)))))................((((((((((.......)))).))))))))))))))(((.(((((((.((((((((((.(((((((.(.(((((....))))).).))))))).)))))))))).))))))).)))..((((((((....)))))))).	-76.5	54.4148	91.663	66.0172	79.2259	74.9524	31.0804	29.9569
c121820.graph_c0_25842	0.6	ugaacgacucuaggaauugaaccu	guucuuuuucuaaagagacucguguugg	c121820.graph_c0	+	2353	2602	uaggguugagcuaccucacaaaugaacgacucuaggaauugaaccuauguucuuuuucuaaagagacucguguuggccaacacuccuaauauucacauuauaauuuaugaguaaaaaaguuacuccuuaccaacaugauguuaggagu	....((((.((((............(((((((((((((..((((....))))..)))))..))))..))))..))))))))(((((((((((...(((..........((((((.....)))))).........))))))))))))))	-35.3	7.89893	10.7418	1.71473	8.42828	4.21081	5.92008	6.55307
c112221.graph_c0_11400	6444.6	uuugguuccauacaucgucuaa	agaguuauauggaacgaaagaugug	c112221.graph_c0	-	1144	1393	uuguauccgauuuaaaaacugaaacugcgugcuguuucucgacgaucgaucccaucuuuguuccugaucugagcccuugaacugaauuaaugcgauguuggguagaguuauauggaacgaaagaugugaauuucuuuuugaauucuauucauucaauuuuuacucuuugguuccauacaucgucuaaccaacaaauuguuaacuguuau	((((((..((((((......(((((........)))))((((...))))..........((((.......))))........)))))).))))))((((((.((((....((((((((.(((((.(((((........(((((...))))).......)))))))))).)))))))).....)))).))))))................	-43.5	817.978	1213.1	563.29	786.359	581.092	722.249	901.515
c84330.graph_c0_42242	1	cuucgugaucguggcgaauucguc	auucacacuugaauugcgaagaaa	c84330.graph_c0	+	76	325	uucuuuucucucaaaaccuuucuucgugaucguggcgaauucgucaccguaagugaugaauucacacuugaauugcgaagaaaacgauucgaugaugaagauuugauaauaaaucucugagaaucgcuucaauuuuguugaaauugcguugaauuuguaguucuggaauucuaggguuuugauuuggggaugaagguucuugguguucuugagaaacgguuacaguuuugauccuuuuggagaagaaaga	(((((((((.((((((((((((((((((((((((..(((((((((((.....))))))))))).)))..).)))))))))))).((((((......((.((((((....))))))))...))))))..(((((...)))))(((((((.......)))))))((((....))))))))))))...((((((.((((.....(.((((.......)))).).....)))).))))))..)))))))))...	-69.3	8.77659	2.86447	5.1442	2.52849	1.68432	1.48002	0
c115177.graph_c0_14942	3.5	caucuuguucauguugagccu	gcucaugaugaacaagaaggg	c115177.graph_c0	-	376	625	aauuguuauaggcucaugaugaacaagaagggaaugaauuuuuuaggguugagauugaaaauuuucauggugacgugaauagggacaagaaugccauaaacacuucaugcaacauuuguggaagccauuucaugaagucuuuguucuucuuauaccuauuaacgucaccacgaagcuuuuaaaauucagcccucaaaauucauuguucaucuuguucauguugagccuacaugaaauuaaaugauuauau	........((((((((..((((((((((.(((((((((((((..(((((((((.((.((((.((((.(((((((((.((((((...(((((....(((((.((((((((.((.....((((...)))))))))))))).)))))..)))))...)))))).))))))))).)))).)))).)).))))))))).)))))))))).))).))))))))))..))))))))(((........))).......	-92.6	7.02127	17.9029	10.2884	12.6424	14.3168	32.5604	9.36153
c123221.graph_c1_31089	0.7	uugcuuugagaagugauggug	ucuucgccuuuuugaagcuccu	c123221.graph_c1	-	0	163	auggccaucauggauucaucaauugcuuugagaagugauggugugauuucuucgccuuuuugaagcuccucaucguccaugaaaguucuaacuccuuugucaucuagagcuuucuugagauagcuugugaaaccaugacgaguaucuucgccucgaaagcuga	..(((..((((((((.........((((((((((((((.((.......)).))).)))))))))))........))))))))((((((((((......))....))))))))....((((((.(((((.(.....).))))))))))).)))...........	-41.6	0.877659	0.716117	3.42947	1.68566	0	2.96004	0.936153
c116457.graph_c0_16790	79	ccgugauuuuguagaagcuaca	guagcuuuuguaaaaucauggu	c116457.graph_c0	+	5319	5568	guuugacaaauuccugauagcaccgugauuuuguagaagcuacagaauguagcuuuuguaaaaucaugguggcugccaaacucacucugauaccaaacaagcuuuaaguucucuagugcaaggucuuuuguuaaccaaguaguuguguaaaaagcugcacuauguacuauguauuagguugaauguaguccagcuauaucauauuaggagcuaugcuaauuaaugaaguugcuaacguuguauugugcug	....................((((((((((((((((((((((((...))))))))))))))))))))))))(((((.....(((.((((((((......((((...))))...(((((((.(((..............((((((........))))))))).))))))).)))))))).)))..))))).((((.((((.((.((((.((((..............)))).)))).)).))))...))))	-65.7	7.02127	12.8901	6.00157	16.8566	16.0011	23.6803	10.2977
c115759.graph_c1_15762	0.7	ugaaagauuuacauuugagagagu	ucuuucaaaugaaauucuauuuau	c115759.graph_c1	-	0	244	cgaucucuaccuuaaagagaaaguguaaaggaaaagaaaaaaacuacacuuuauuuuagaaaagauucuuucaaaugaaauucuauuuauuuuuuucaauuguuauaucuauaccauuaaauaugaaagagaaaaaauauauuuaaaguuauaaagaaaagaagauggugaauguaugguugagauguaacaauugagaaaaauugaaagauuuacauuugagagaguucauuccccgcucuau	...(((((.......)))))(((((((.................))))))).......(((..((((((((((((((.((.(((.((.((((((((((((((((((((((..((((.....................((((((((..(((.............)))..))))))))))))..)))))))))))))))))))))).)).))).)).))))))))))))))..)))..........	-62.3	7.89893	2.86447	6.00157	2.52849	3.36865	2.96004	8.42537
c184083.graph_c0_35994	2.8	uccgaucaucaucaggauugu	gguccugagaugauuuggaug	c184083.graph_c0	+	121	370	auaauuuguuguuuaauuuccauccgaucaucaucaggauuguauaagcucguuaaaaaguuuauaugguccugagaugauuuggaugaauauuacacaacauuacauugaugaagcugaugucuaugag	......((((((.((((...((((((((((((.(((((((((((((((((........)))))))))))))))))))))).)))))))...)))).))))))..((((((.......)))))).......	-45	6.14361	2.14835	0	0	0	0	0
c110483.graph_c3_9493	0.8	uuuggauugacuuauuugagc	uugagagaauuuauuuaaaua	c110483.graph_c3	-	0	98	uaagcugaaaauaauuuuuguauuuggauugacuuauuugagcuuaagcacuugagagaauuuauuuaaauauaucauaaguuguuuucagcuuauuu	(((((((((((((((((.(((((((((((.((.((.((((((........)))))).)).)).)))))))))))....)))))))))))))))))...	-25.6	12.2872	12.8901	8.57367	11.7996	12.6324	14.8002	16.8507
c108517.graph_c1_7288	1.1	auguagaucuaugguauuaaaagu	aguuaagaguagaucuacauca	c108517.graph_c1	+	134	383	aauguguuucuucaugaaaaugauguagaucuaugguauuaaaagugcuucaguuagagauuuacugaaaucguuugaaaagaauuuaaacugaagaguuaagaguagaucuacaucauuuuacguuguuuuugugauuuuugauuguggauuugcguucaggggaaggaaacgaguagaaagauguguaggacgaagaaauuaggguuccgucaucgccggcgguggucaauuccgccggagaagauga	.....((((((((......(((((((((((((((....((((.....((((((((..((((((.....((....)).....)))))).))))))))..))))..)))))))))))))))(((((.((((((((....(((((((.(((......))).)))))))..)))))))))))))..............))))))))........((((.((.(((((((.........))))))).)).)))).	-71.4	5.26595	2.86447	2.5721	0.842828	0	1.48002	0
c116991.graph_c0_17585	222.1	ugacuugauugcaaacaauga	auuguuugacaucaaguuaug	c116991.graph_c0	+	845	1094	augaaaaauagcauacagucauuaauuauuuuuuuaauaaaaauguaaaguuaagauaaugaaaucgguucuccucuucuuucucuuuaccauugaaaaaauauuauuguuugacaucaaguuauguccugccuacgaaauuaucguucaaucagacucuauugauucccaggggguucgauagaagggucguuugguagucagcgcaugacuugauugcaaacaaugauguuuaucaaagugaccaaga	.................((((((....((((((.....))))))((((((..((((....(((.....)))......))))...))))))..((((..(((((((((((((((..((((((((((((.(((.((((.((((.(((.(((.(((.((((((..((.....)).)))))).))).))).))).)))).)))).))).))))))))))))..))))))))))))))).)))))))))).....	-72	17.5532	27.9286	27.4357	10.1139	19.3697	13.3202	15.9146
c112185.graph_c0_11336	3.2	cuccgguccuauuuauaagagaaa	cuuauaaauaagaccggagggagu	c112185.graph_c0	+	312	561	uucuuagcuugacuauuacuaccuccgguccuauuuauaagagaaaguugggucaauaaaaguugaugaaucuggacgggauuguuaaccagauacguugauuuuuauugacuaaaauuucucuuauaaauaagaccggagggaguaauaaauaaauaugaaugaaauagcagagagaauaauguuaaaguugagugagccugauggagguguaggcuggagguaaagaguaaaucuuuuuugggaaaug	..((((.(((((((((((((.(((((((((.(((((((((((((((....((((((((((((((((((.(((((((((....)))...)))))).))))))))))))))))))....))))))))))))))).))))))))).))))))).................(((((..........)))))..))))))))))(((((.((((((.((..((........))..)).)))))).))))).....	-89.9	236.09	128.185	210.912	101.139	159.169	238.283	87.0622
c108717.graph_c1_7518	1972.5	ucaaaaacucugugacuggcg	cuagugccaagguagugauc	c108717.graph_c1	+	536	785	uagacguguuaagcaauucgggucaaaaacucugugacuggcggugacugacaagaauauuccgcuagugccaagguagugaucuuauugaaacacuuuuuuuuuuuuuuuccuuucuaucuuuuauuuuccuucuuuuuuacuuuucuuuuuucuugcuaaucuuuucuuuuuagucauuuuuccuuuuuuauuucuugcuucuuuuuuuauucccuccuuuuuuauuucucccgucuucuuuuuuuuu	.(((((((((...((((..((((((...(((.((..((((((((.................))))))))..)).)))..)))))).)))).))))).............................................................(((((..........)))))..........................................................))))...........	-30	198.351	174.016	191.193	222.507	193.697	222.003	278.037
c98274.graph_c0_47352	72.2	uuuagauucauuuaauaaau	uaaguuauucauugaauu	c98274.graph_c0	+	930	1179	auaauaaacaaaaaaaauauuuuuuagauucauuuaauaaauuauguaucuagucuauaauauacacaauuuaaguuauucauugaauuuaauaaauaauauuuuuuauaauaaagauuggaugaaauacaauuuuucuaaaauuaauaauuaauuacuacuagcuaggggguguuuggcuggaugaggacauguugaaaagaaaucauuaaaccuagauauaugaacuuuuccuacacaucaaaucagu	...........((((((((((..(((((((((..(((((((((.(((((............))))).)))))..)))).....))))))))).....)))))))))).....((((((((.........)))))))).......................(((((((((.....))))))))).(((.((..(((.((((((...((((.............)))).))))))..)))..))...)))..	-35.4	12.2872	30.793	26.5784	6.74263	14.3168	32.5604	19.6592
c117847.graph_c2_18816	1.9	uuagugaaugauuaaugaguu	aacucauuaaccauucauuga	c117847.graph_c2	-	1073	1322	aaucacaugaggcaugaugaaucauauuuuugcaacagagaaauuauauuuugacacaaaauugacauacaaaauaauugguuaacgaacaacaaagacauggugcauuauguucagcagaugguuaacagguauaacaaguaucgaaacucauuaaccauucauugaauguaauuaaccacaaauucgaucagugguuaauuacauuuagugaaugauuaaugaguuucaucaucuguuauacucauua	......(((((((((((((.(((((.((((((.........((((((((((((................)))))))..))))).........)))))).))))).))))))))..((((((((((.....(((((.....)))))((((((((((((.((((((((((((((((((((((((...........)))))))))))))))))))))))).))))))))))))))))))))))...)))))..	-79.3	4.38829	2.14835	1.71473	3.37131	5.05297	8.88011	1.87231
c71245.graph_c0_39865	1.6	uguagggauaauuugccuccgg	ggaggcaauaaucucuucaau	c71245.graph_c0	-	194	443	gaaucucuuuuguugcaucaauuguagggauaauuugccuccggugguuuguuccauugggguugaagaaggguuaaguggacaagccauuggaggcaauaaucucuucaauuuaugcaauaugaaguucuagaguacauuuuggaaacaccuuuccaagccauuucuaaucaucacuguguuaauuuucauuuugauauuugaaaaaugaaaaccaaugagagaagcuaauacuauaggaucaacuuug	......((((((((((((.(((((.((((((...((((((((((((((((((.(((((.((.((......)).)).)))))))))))))))))))))))..)))))).))))).)))))))).))))(((((.((((...((((((((....))))))))......((..((.(((.((.(((....((((((((.........))))))))))))).)))))..))....)))).))))).........	-76.9	17.5532	15.7546	19.7194	27.8133	9.26378	63.6408	26.2123
c120637.graph_c0_23376	1570.5	ugaggggcuguuugaaagcgg	ucuuucaaacaaucccaaagu	c120637.graph_c0	+	1133	1382	ggacaguuguuguuaagaagacugaggggcuguuugaaagcggugguaaagaugcgaaaugcucuccccauuaugucaauuugccacuucuuucaaacaaucccaaagucuucuuuggcagcuggggggccuggggcuuuaucacauuaucuguuuacuuugaggaagauugguuucaggcucuauggaggagguuucucuuuuguuuuucauuuggcuacuucauuugacauguauuaaaagcauuaac	...((((((((...(((((((((..((((.((((((((((.(((((((((...(((.((((.......)))).)))...))))))))).)))))))))).))))..))))))))).)))))))).(((((((((((((..(((......((..........))....))).)))))))))))))(((((((((....)))))))))...(((..(((.....)))..))).((((.......))))....	-84.9	144.814	159.694	123.461	118.839	139.799	158.362	136.678
c116929.graph_c1_17489	3401.8	cucaugggcaaagagagcaac	uugcucccuuuaccaauggaa	c116929.graph_c1	-	938	1187	uguuuacuaucaucuuaucguucucaugggcaaagagagcaacauuugcauuugguaugucccgauguugcucccuuuaccaauggaaaugauagaugaucaguucagugaauagauaucaucacaccacagugcauccauauuauauaucauggucuuguuuguuucccucauuuccauugugaaaugauuuguauaaauuauuuagcuuuuguuuucuugauauuaauaugccuuuuagcuaccucua	(((((((((((((((.((((((.((((.((.((((.((((((((((.((((.....))))...)))))))))).)))).)).)))).)))))))))))))......))))))))........(((......)))....(((((((.((((((.((....((((((.....(((((((......))))))).....))))))................)).))))))))))))).................	-60.2	137.792	231.306	138.893	210.707	187.802	224.963	228.421
c120403.graph_c0_22928	1	uuagggcacugguuaacauucucc	guuuugcuagccaguauccuaagg	c120403.graph_c0	-	790	1039	auggauaugauaaguauuaaucuguguuugaugugcacaugauaacaaauaggguuuugcuagccaguauccuaagggcagugguuaaugaauccauaaguagaaauuuugucuuggaaaaaguaagcuguuacaauugaccagguaauaauuacacuauuuuuuauuaaaagcuuacuuauuuugguugcuuaaccaaugccuuuagggcacugguuaacauucuccuaacaaauaugauaucauuauu	...(((((.(((.......((((((((.......))))).)))......(((((...((.((((((((.(((((((((((.(((((((..((((.((((((((...(((((...(((((((.((((..((((((..........)))))).))))....))))))).)))))..))))))))...))))..))))))).))))))))))).)))))))).))...))))).....))).)))))......	-69.7	9.65425	10.7418	8.57367	10.1139	4.21081	7.4001	9.36153
c99391.graph_c0_47941	1894	cgacccgaggcuuaugcgauc	uagcaucaagcgacgcgucgau	c99391.graph_c0	+	36	285	gucccuagaaguuguuagauuaagaucuuauuuagaguagcuucuucuaauuucugcacucaauuuuguaugauuuucuuagaagcgacuacuccauuuuaacaacaucuuaugagaaucccuugguagcaucaagcgacgcgucgauuccggucgaauacugucacaggacuugaucaggacuugaccugucgacuugaccggacucgacccgaggcuuaugcgaucaagggauugucuaagugcagau	..........(((((((((...............((((((...(((((((..((((((........)))).)).....)))))))...))))))...)))))))))..((((.((.(((((((((((.((((.((((..((.(((((.(((((((((.....((((((((.(..(.......)..).))))).)))))))))))).))))).))..)))))))).))))))))))).)))))).......	-86.7	212.393	214.835	186.906	302.575	229.91	164.282	200.337
c89727.graph_c0_43686	4146.6	uggauuucuuauuucuuuggua	cuaaggaaauagauauccagc	c89727.graph_c0	+	396	645	acuucugacucaugguagcaguuggauuucuuauuucuuugguaggauguugggccaacaauacuacuaaggaaauagauauccagccgcuaccgucagucuuggggucuauuuggaucgacuuauuua	(((((.((((.((((((((.(((((((.(((.(((((((((((((..(((((...)))))...)))))))))))))))).))))))).)))))))).))))..))))).....................	-54.1	330	656.679	472.409	512.44	304.863	698.569	418.46
c89355.graph_c0_43566	3042.5	ucgugcacugaaucucuuuuac	aaggagauuuagugcacgaug	c89355.graph_c0	-	546	795	cauaaaccgcacaaacaaaagguauauaaaagacucuuauucaucugcauuuuucuauggcuucuuccaauaaguucuccaaccuuuuuagacuguaaggagauuuagugcacgauguuugcagagaacuucauuguuaaaaacucuaaagcaagucuauaaauaucgugcacugaaucucuuuuacacucaaauaauagguuuaaaaa	..((((((........(((((((.......(((..((((((.....((..(.....)..)).......)))))).)))...)))))))..((.((((((((((((((((((((((((((((.(((...(((....(((...)))....)))....))).)))))))))))))))))))))).)))))).))........))))))....	-52.6	410.744	448.289	279.502	187.951	244.227	148.002	317.356
c93093.graph_c0_44892	107.3	ucuuguuuuuacuuuguuucc	aaacaaagugaaaauaaggc	c93093.graph_c0	+	162	411	auuuuuaauuacaagacugucaucuuguuuuuacuuuguuucccauuuucgauguuucauauagaaaucauugaaaacaugaaacaaagugaaaauaaggcaaucgguagcaauuuugucauuaaaagugaacagaaaauguuuucuaaaaccaaacaggacucagauuuugauaauauuaagggcuauuuauggugugauuugaugaauguagaugucuguggcauauacugaaauuacuuuugauuga	(((((((((.(((((((((...((((((((((((((((((((...(((((((((((((.....)))).)))))))))...))))))))))))))))))))....))))......))))).)))))))))...(((((..((..((((..........))))..))..))))).....((((((((..((((..(((((.((..((((........)))).)).))))...)..))))..))))))))...	-57.2	13.1649	15.0385	9.43103	12.6424	9.26378	38.4805	8.42537
c80992.graph_c0_41513	0.4	cggguguuagucuuuugaaagauu	ucuuucgaaagauucuuauagaua	c80992.graph_c0	+	122	371	ucucauagauaagaaguuaauauuugaaaaauuaucauaaaacggaugguagucuuucgaaagauucuuauagauaauauauuagucuuuggacaauucucauauauaggaaguuagucgucggaugauucucaaagaaaggauguuagucuuuugaaagacucuuguagauaagaaguuagucuuuggaagauucucauagaacggguguuagucuuuugaaagauuauuauagaucguaaguuagucu	.......(((((....((((...))))....))))).....(((((((((((((((((((((((((..(((......(((...(((((((((((..((((.((.(((((((.....(((.(((((.((((..((.........))..)))).)))))..)))))))))).)).))))....))))...)))))))...)))......)))..)))))))))))))))))))))...))))..........	-50.1	10.5319	2.86447	2.5721	1.68566	0.842162	5.92008	0
c104723.graph_c0_3470	0.7	aaaggcuauauuucuugacgu	uagagaggagccuuuuaaaag	c104723.graph_c0	+	927	1176	augguuugacagaugacacgaaaaaggcuauauuucuugacguauguuguuucuuuaucggcaaggacagagacuauguuaccgagauacuaaaugguuguggacuuuuugcugguauaggaauagcuguccucauagagaggagccuuuuaaaagucgaaaagaauaacaagcuuggaaug	..((((((..........(((((((((((...((((((((.(...(((((((((.((((((((((..((..((((((................)))))).))..))...)))))))).)))))))))...).))).)))))..)))))))).....)))..........)))))).......	-47.2	11.4096	10.0256	8.57367	13.4853	6.7373	10.3601	6.55307
c103769.graph_c0_2595	812.1	uguugguggagauagcucauuc	augaguuauuuccacaacaac	c103769.graph_c0	-	1381	1630	auaauaacuaucauuggauuguuguugguggagauagcucauuccuugagccuggauagucaaagagcauaauaggaaugaguuauuuccacaacaaccaucuggugcuaaguuuccucuucaaagucaguguugcgucugauguccauaucuguaugugcuucauagacaaguugggaugggaugguuuuguucuuguuuuuaauuguuuuaugcuucgaaguuguuucgguuuuggcuugaaucgaaa	.....((((..((((((((.(((((((.((((((((((((((((((((.((((..........)).)).))..))))))))))))))))))))))))).))))))))...))))....((((.(((((((........))))....(((((....)))))...(((((((((...(((((((((.........)))))))))...))).))))))))).))))...(((((((((......)))))))))	-73.3	110.585	120.308	131.177	124.739	44.6346	119.882	104.849
c95515.graph_c0_45973	2828.1	uguggauuacgugguuaaaga	uuuuaauggcuucauccacgg	c95515.graph_c0	+	0	186	gguuaucacacuuuucauuguugucuuucauuuguuuuaccuuuguucauaucuuuugaacgcauugaauguuuuuuaauggcuucauccacgguugauagaauuuguuugagauagauccaugucucuuauuuguucuucucgacuguggauuacgugguuaaagauauucacugcguucauuuu	........................................................((((((((.(((((((((((.(((.((...((((((((((((.(((((..((..((((((......))))))..))..)))))..))))))))))))...)).)))))))))))))).))))))))....	-55.6	281.728	548.546	168.044	328.703	75.7946	119.882	305.186
c163790.graph_c0_35507	1553.8	uaacgcccaacaugacccaca	gugguuguuguuggggguuaca	c163790.graph_c0	+	0	172	ucauaguugggaauccaaucucaugugguuguugacuuguugucccuagaauuugauuguuuuauagcauaucauuguugugguuguuguuggggguuacaagugauugcauuuuuaaaugcuuuguauuguaacgcccaacaugacccacaauaaugacugcauauaauua	(((...(((((....(((((......)))))..(((.....))))))))....))).....((((((((..((((((((((((....(((((((.(((((((...(..(((((....)))))..)...))))))).)))))))....)))))))))))).))).)))))...	-56.3	87.7659	94.5274	183.476	343.031	206.33	196.843	189.103
