# Supplementary material for: Identification of Exogenous Nitric Oxide-Responsive miRNAs from Alfalfa (Medicago sativa L.) under Drought Stress by High-Throughput Sequencing
Source: Genes (Basel). 2019 Dec 26;11(1):30. doi: 10.3390/genes11010030 (PMC7016817; doi:10.3390/genes11010030)
Supplement: Supplementary file 1 [file genes-11-00030-s001.zip › Table.S6.xlsx]

## Sheet: Sheet1
#ID:Indicates the ID of differentially-expressed miRNAs
#Family:Family of differentially-expressed conserved miRNAs
#C-G：Indicates the amount of miRNA expression in each sample (TPM value);C-D:miRNA expression in CK sample.E-G:miRNA expression in PEG sample
#PValue: indicates the difference significance, the smaller the value, the more significant the difference
#FDR: Indicates the error discovery rate. The smaller the value, the more accurate the difference。
#log2FC: indicates the ratio of the expression amount between the sample. The larger the value, the more significant the difference.
#regulated： Indicates the regulation mode.
#ID	Family	S01	S02	S04	S05	S06	PValue	FDR	log2FC	regulated
mtr-miR1510a-5p	MIR1510	4776.22	6495.9	20361.6	19192	18793.7	4.56e-11	4.2712e-09	2.03042	up
mtr-miR156b-3p	MIR156	122.87	352.33	371.24	607.68	506.98	0.00425246	0.0519539	1.29731	up
mtr-miR156e	MIR156	215.9	519.9	539.28	657.41	645.1	0.0183286	0.156204	1.01248	up
mtr-miR156g-5p	MIR156	6044.44	10448.9	12260.3	15371.5	14813.6	0.00179681	0.0280502	1.01464	up
mtr-miR172a	MIR172	7.02	7.16	0.86	4.21	0	0.030108	0.235009	-1.81401	down
mtr-miR2118	MIR2118	7731.3	6878.3	12139.5	16999	14189.6	0.000141501	0.00441797	1.18482	up
mtr-miR2119	MIR2119	0	5.73	3.43	63.21	32.84	0.000551218	0.00968077	3.60181	up
mtr-miR398a-3p	MIR398	28.96	103.12	107.17	917.84	548.25	2.34408e-05	0.000940982	3.16471	up
mtr-miR398a-5p	MIR398	18.43	159.69	57.44	529.3	340.23	0.0191541	0.158303	1.9937	up
mtr-miR408-3p	MIR408	2878.72	3181.71	3913.02	7475.89	7539.03	0.000550239	0.00968077	1.25118	up
mtr-miR5205a	MIR818	35.11	16.47	7.72	4.21	3.37	0.000796308	0.0131625	-2.09637	down
mtr-miR5214-3p		2369.68	2663.24	753.63	1145.4	865.74	0.000408934	0.00931589	-1.24158	down
mtr-miR5232	MIR4416	1744.79	1936.38	2109.12	3748.9	4220.92	0.00405203	0.0519539	1.06473	up
mtr-miR5559-5p	MIR5559	105.32	192.64	141.47	1399.1	578.57	0.000487614	0.00968077	2.39272	up
unconservative_c102504.graph_c0_1594		961.04	2002.26	621.59	502.33	486.77	0.00241939	0.0354075	-1.19325	down
unconservative_c102504.graph_c0_1595		961.04	2002.26	621.59	502.33	486.77	0.0025201	0.0354075	-1.19324	down
unconservative_c102867.graph_c1_1919		11.41	20.05	3.43	1.69	10.11	0.0499082	0.320754	-1.38076	down
unconservative_c103018.graph_c0_2090		142.18	160.41	58.3	64.05	51.37	0.00408681	0.0519539	-1.15835	down
unconservative_c106351.graph_c1_5033		23.7	12.17	41.15	32.03	48.85	0.00741896	0.0801818	1.40459	up
unconservative_c110312.graph_c0_9318		0	0	1.71	15.17	9.26	0.000174233	0.00445085	6.4683	up
unconservative_c111080.graph_c1_10087		2675.1	4429.18	165471	110874	108331	7.59532e-36	2.13428e-33	5.44911	up
unconservative_c111318.graph_c3_10427		14.04	22.92	2.57	2.53	1.68	1.94082e-05	0.000908953	-2.75664	down
unconservative_c111628.graph_c0_10741		4.39	5.01	24.01	10.96	37.06	0.000168534	0.00445085	2.56904	up
unconservative_c115149.graph_c0_14881		43.88	58.01	5.14	10.11	5.05	5.15246e-08	3.6196e-06	-2.68265	down
unconservative_c119388.graph_c2_21129		14.92	18.62	4.29	5.06	4.21	0.00539612	0.0631796	-1.65241	down
unconservative_c121572.graph_c0_25248		566.09	336.57	113.17	89.34	112.85	1.84627e-05	0.000908953	-1.887	down
unconservative_c121703.graph_c1_25599		21.94	20.77	263.21	198.91	266.12	1.36552e-11	1.91856e-09	3.7409	up
unconservative_c163790.graph_c0_35507		87.77	94.53	183.48	343.03	206.33	0.000430984	0.00931589	1.61628	up
unconservative_c184083.graph_c0_35994		6.14	2.15	0	0	0	0.00563296	0.0633145	-5.25848	down
unconservative_c84246.graph_c0_42205		2.63	2.86	0	0	0	0.0183442	0.156204	-4.67877	down
unconservative_c95011.graph_c0_45804		49.15	48.7	141.47	148.34	181.91	4.28837e-05	0.00150629	1.90343	up
unconservative_c99918.graph_c0_48282		1046.17	910.9	1678.72	2186.3	1363.46	0.007725	0.0803972	1.0401	up
