# Supplementary material for: Identification of Exogenous Nitric Oxide-Responsive miRNAs from Alfalfa (Medicago sativa L.) under Drought Stress by High-Throughput Sequencing
Source: Genes (Basel). 2019 Dec 26;11(1):30. doi: 10.3390/genes11010030 (PMC7016817; doi:10.3390/genes11010030)
Supplement: Supplementary file 1 [file genes-11-00030-s001.zip › Table.S7.xlsx]

## Sheet: Sheet1
#ID:Indicates the ID of differentially-expressed miRNAs
#Family:Family of differentially-expressed conserved miRNAs
#C-G：Indicates the amount of miRNA expression in each sample (TPM value);C-D:miRNA expression in CK sample.E-F:miRNA expression in PEG+SNP sample
#PValue: indicates the difference significance, the smaller the value, the more significant the difference
#FDR: Indicates the error discovery rate. The smaller the value, the more accurate the difference。
#log2FC: indicates the ratio of the expression amount between the sample. The larger the value, the more significant the difference.
#regulated： Indicates the regulation mode.
#ID	Family	S01	S02	S08	S09	PValue	FDR	log2FC	regulated
mtr-miR1510a-5p	MIR1510	4776.22	6495.9	23736.5	16562.4	1.01362e-06	9.49426e-05	1.874	up
mtr-miR156a	MIR156	58.8	106.7	28.12	39.32	0.0152599	0.107569	-1.22402	down
mtr-miR156b-3p	MIR156	122.87	352.33	1271.34	506.46	0.000515216	0.0111366	1.93681	up
mtr-miR156e	MIR156	215.9	519.9	993.09	701.18	0.00763085	0.0649778	1.24783	up
mtr-miR156g-5p	MIR156	6044.44	10448.9	21643.8	14192.1	0.00387291	0.0418572	1.15869	up
mtr-miR156i-3p	MIR156	35.98	43.68	91.76	83.32	0.00813759	0.0672548	1.17044	up
mtr-miR168c-3p	MIR168	1256.81	1667.12	2693.63	3268.11	0.00677555	0.0594978	1.0768	up
mtr-miR171e-5p	MIR171_1	122.87	168.29	91.76	36.51	0.023881	0.142778	-1.17517	down
mtr-miR172a	MIR172	7.02	7.16	0	0	0.000960197	0.0179877	-5.9294	down
mtr-miR2118	MIR2118	7731.3	6878.3	18028.1	13469.4	0.00276268	0.0358393	1.13757	up
mtr-miR398a-3p	MIR398	28.96	103.12	180.56	208.76	0.00433283	0.0419836	1.61573	up
mtr-miR398b	MIR398	74285	63914.9	117873	165844	0.00341544	0.0383895	1.08157	up
mtr-miR399a	MIR399	2.63	5.73	0	0	0.0249086	0.142843	-5.19235	down
mtr-miR399b	MIR399	71.97	86.65	29.6	20.6	0.00094195	0.0179877	-1.63786	down
mtr-miR399c	MIR399	24.57	24.35	10.36	5.62	0.00418208	0.0419836	-1.62716	down
mtr-miR399q	MIR399	14.92	23.63	0	9.36	0.0199461	0.127383	-1.78226	down
mtr-miR408-3p	MIR408	2878.72	3181.71	4281.69	9773.43	0.00583448	0.0528868	1.27333	up
mtr-miR408-5p	MIR408	223.8	338.72	415.89	1184.23	0.00253164	0.0358393	1.57878	up
mtr-miR5205a	MIR818	35.11	16.47	1.48	1.87	2.81856e-06	0.000132158	-3.77557	down
mtr-miR5213-5p	MIR2109	423970	283949	191355	117247	0.00103123	0.018111	-1.17882	down
mtr-miR5214-3p		2369.68	2663.24	779.97	899.64	6.42868e-05	0.00180646	-1.53808	down
mtr-miR5561-3p		1.76	5.01	11.84	14.98	0.00905806	0.0707032	1.97784	up
mtr-miR5752a	MIR5752	9.65	2.86	17.76	16.85	0.0276546	0.152371	1.52095	up
mtr-miR7696a-5p	MIR7696	7.9	10.03	23.68	24.34	0.00551533	0.0516603	1.44973	up
unconservative_c102504.graph_c0_1594		961.04	2002.26	492.85	647.82	0.00337396	0.0383895	-1.31703	down
unconservative_c102504.graph_c0_1595		961.04	2002.26	492.85	647.82	0.00300354	0.0366954	-1.31701	down
unconservative_c103018.graph_c0_2090		142.18	160.41	39.96	24.34	2.82187e-06	0.000132158	-2.2204	down
unconservative_c104905.graph_c0_3585		100.05	106.7	321.16	257.44	0.00118834	0.0196426	1.51722	up
unconservative_c105400.graph_c0_4083		101.81	65.88	54.76	15.91	0.0316173	0.167631	-1.26856	down
unconservative_c107836.graph_c0_6505		194.84	114.58	90.28	49.62	0.024691	0.142843	-1.13757	down
unconservative_c109074.graph_c3_7914		16.68	27.93	32.56	71.15	0.0220552	0.134728	1.28799	up
unconservative_c109154.graph_c1_8010		279.97	195.5	139.12	87.06	0.0340438	0.177154	-1.05464	down
unconservative_c110312.graph_c0_9318		0	0	1.48	7.49	0.0269502	0.15146	5.41542	up
unconservative_c111080.graph_c1_10087		2675.1	4429.18	141923	161034	6.86936e-34	1.93029e-31	5.46578	up
unconservative_c111318.graph_c3_10427		14.04	22.92	1.48	9.36	0.0215368	0.134485	-1.55707	down
unconservative_c111628.graph_c0_10741		4.39	5.01	42.92	23.4	3.87475e-06	0.000155544	2.78586	up
unconservative_c112810.graph_c0_12114		9.65	9.31	1.48	0	0.00280117	0.0358393	-3.73135	down
unconservative_c113079.graph_c0_12424		179.04	169	238.28	818.2	0.00280593	0.0358393	1.66811	up
unconservative_c113490.graph_c0_12910		18.43	27.21	7.4	4.68	0.001855	0.0289587	-1.9121	down
unconservative_c115149.graph_c0_14881		43.88	58.01	4.44	10.3	7.85057e-06	0.000275751	-2.64042	down
unconservative_c115562.graph_c0_15485		54.41	91.66	31.08	29.96	0.0173384	0.118831	-1.21103	down
unconservative_c115642.graph_c0_15609		0	0	14.8	0	0.0404962	0.206899	5.93898	up
unconservative_c120587.graph_c0_23304		18.43	15.75	4.44	6.55	0.019295	0.127383	-1.52238	down
unconservative_c121572.graph_c0_25248		566.09	336.57	159.84	109.53	0.000223436	0.00570778	-1.72714	down
unconservative_c121624.graph_c0_25405		748.64	675.3	726.69	2509.82	0.0196661	0.127383	1.24859	up
unconservative_c121703.graph_c1_25599		21.94	20.77	368.52	239.66	7.96479e-13	1.11905e-10	3.85258	up
unconservative_c122637.graph_c0_27993		473.06	296.47	198.32	124.51	0.00883284	0.0707032	-1.2372	down
unconservative_c163790.graph_c0_35507		87.77	94.53	196.84	189.1	0.0109539	0.0831901	1.12041	up
unconservative_c184083.graph_c0_35994		6.14	2.15	0	0	0.031324	0.167631	-5.16381	down
unconservative_c57887.graph_c0_38334		301.04	161.13	103.6	86.13	0.0125505	0.092808	-1.26121	down
unconservative_c71245.graph_c0_39865		17.55	15.75	63.64	26.21	0.0153123	0.107569	1.42488	up
unconservative_c86020.graph_c0_42677		2738.3	3111.53	927.97	590.71	2.52377e-06	0.000132158	-1.91617	down
unconservative_c91116.graph_c0_44142		106.2	247.78	526.89	358.55	0.00431501	0.0419836	1.36354	up
unconservative_c95011.graph_c0_45804		49.15	48.7	193.88	153.53	4.99616e-05	0.00155991	1.85759	up
unconservative_c99918.graph_c0_48282		1046.17	910.9	2588.55	2492.04	0.000254244	0.00595355	1.41141	up
