# Supplementary material for: Identification of Exogenous Nitric Oxide-Responsive miRNAs from Alfalfa (Medicago sativa L.) under Drought Stress by High-Throughput Sequencing
Source: Genes (Basel). 2019 Dec 26;11(1):30. doi: 10.3390/genes11010030 (PMC7016817; doi:10.3390/genes11010030)
Supplement: Supplementary file 1 [file genes-11-00030-s001.zip › Table.S8.xlsx]

## Sheet: S01_S02_vs_S04_S05_S06.miRNA2mR
#miRNA ID: conserved and novel miRNAs ID
#Tar_mRNAID:predicted target gene ID in PEG sample
#miRNAID	Tar_mRNAID
mtr-miR1510a-5p	c121954.graph_c0
mtr-miR1510a-5p	c115971.graph_c0
mtr-miR156b-3p	c111245.graph_c1
mtr-miR156b-3p	c111245.graph_c0
mtr-miR156d-3p	c115137.graph_c0
mtr-miR156e	c115137.graph_c0
mtr-miR156e	c104513.graph_c0
mtr-miR156e	c117873.graph_c0
mtr-miR156e	c114379.graph_c0
mtr-miR156e	c112967.graph_c0
mtr-miR156e	c112048.graph_c1
mtr-miR156e	c117369.graph_c0
mtr-miR156e	c117913.graph_c1
mtr-miR156e	c106089.graph_c1
mtr-miR156e	c115983.graph_c0
mtr-miR156e	c105134.graph_c0
mtr-miR156g-5p	c117873.graph_c0
mtr-miR156g-5p	c114379.graph_c0
mtr-miR156g-5p	c112048.graph_c1
mtr-miR156g-5p	c105319.graph_c0
mtr-miR156g-5p	c115983.graph_c0
mtr-miR156g-5p	c106089.graph_c1
mtr-miR172a	c118807.graph_c0
mtr-miR172a	c112006.graph_c0
mtr-miR172a	c120969.graph_c1
mtr-miR172a	c112318.graph_c1
mtr-miR172a	c121792.graph_c0
mtr-miR172a	c99253.graph_c1
mtr-miR172a	c119831.graph_c0
mtr-miR2118	c121105.graph_c2
mtr-miR2118	c108450.graph_c0
mtr-miR2119	c112653.graph_c0
mtr-miR2119	c118357.graph_c0
mtr-miR398a-3p	c118357.graph_c0
mtr-miR398a-5p	c118357.graph_c0
mtr-miR408-3p	c103146.graph_c0
mtr-miR408-3p	c115697.graph_c0
mtr-miR5205a	c122865.graph_c1
mtr-miR5205a	c94338.graph_c0
mtr-miR5205a	c116491.graph_c0
mtr-miR5232	c104905.graph_c0
mtr-miR5559-5p	c103136.graph_c0
mtr-miR5559-5p	c120286.graph_c0
mtr-miR5559-5p	c119302.graph_c1
unconservative_c102504.graph_c0_1594	c102504.graph_c0
unconservative_c102504.graph_c0_1594	c104886.graph_c1
unconservative_c102504.graph_c0_1594	c117921.graph_c0
unconservative_c102504.graph_c0_1595	c117921.graph_c0
unconservative_c102504.graph_c0_1595	c104886.graph_c1
unconservative_c102504.graph_c0_1595	c102504.graph_c0
unconservative_c102867.graph_c1_1919	c102867.graph_c1
unconservative_c103018.graph_c0_2090	c110409.graph_c0
unconservative_c103018.graph_c0_2090	c103018.graph_c0
unconservative_c103018.graph_c0_2090	c119715.graph_c0
unconservative_c106351.graph_c1_5033	c106351.graph_c1
unconservative_c110312.graph_c0_9318	c100530.graph_c0
unconservative_c111080.graph_c1_10087	c111080.graph_c1
unconservative_c111080.graph_c1_10087	c110953.graph_c0
unconservative_c111318.graph_c3_10427	c122041.graph_c0
unconservative_c111628.graph_c0_10741	c111628.graph_c0
unconservative_c115149.graph_c0_14881	c111949.graph_c0
unconservative_c115149.graph_c0_14881	c120307.graph_c0
unconservative_c115149.graph_c0_14881	c111307.graph_c1
unconservative_c119388.graph_c2_21129	c108524.graph_c0
unconservative_c121572.graph_c0_25248	c121572.graph_c0
unconservative_c121703.graph_c1_25599	c121703.graph_c1
unconservative_c184083.graph_c0_35994	c117105.graph_c0
unconservative_c84246.graph_c0_42205	c112696.graph_c1
unconservative_c99918.graph_c0_48282	c89359.graph_c0
unconservative_c99918.graph_c0_48282	c103838.graph_c0
unconservative_c99918.graph_c0_48282	c94205.graph_c0
unconservative_c99918.graph_c0_48282	c122498.graph_c0
unconservative_c99918.graph_c0_48282	c119509.graph_c1
unconservative_c99918.graph_c0_48282	c122935.graph_c1
unconservative_c99918.graph_c0_48282	c119785.graph_c1
unconservative_c99918.graph_c0_48282	c98548.graph_c0
unconservative_c99918.graph_c0_48282	c120015.graph_c0
unconservative_c99918.graph_c0_48282	c113694.graph_c0
unconservative_c99918.graph_c0_48282	c118390.graph_c0
unconservative_c99918.graph_c0_48282	c110813.graph_c0
unconservative_c99918.graph_c0_48282	c112302.graph_c0
unconservative_c99918.graph_c0_48282	c112355.graph_c0
unconservative_c99918.graph_c0_48282	c115529.graph_c0
unconservative_c99918.graph_c0_48282	c120913.graph_c0
unconservative_c99918.graph_c0_48282	c121010.graph_c0
unconservative_c99918.graph_c0_48282	c115326.graph_c0
