# Supplementary material for: Identification of Exogenous Nitric Oxide-Responsive miRNAs from Alfalfa (Medicago sativa L.) under Drought Stress by High-Throughput Sequencing
Source: Genes (Basel). 2019 Dec 26;11(1):30. doi: 10.3390/genes11010030 (PMC7016817; doi:10.3390/genes11010030)
Supplement: Supplementary file 1 [file genes-11-00030-s001.zip › Table.S9.xlsx]

## Sheet: S01_S02_vs_S08_S09.miRNA2mRNA_D
#miRNA ID: conserved and novel miRNAs ID
#Tar_mRNAID:predicted target gene ID in PEG+SNP sample
#miRNAID	Tar_mRNAID
mtr-miR1510a-5p	c121954.graph_c0
mtr-miR1510a-5p	c115971.graph_c0
mtr-miR156a	c111245.graph_c1
mtr-miR156a	c112048.graph_c1
mtr-miR156a	c110845.graph_c1
mtr-miR156a	c115228.graph_c0
mtr-miR156a	c118519.graph_c0
mtr-miR156a	c115137.graph_c0
mtr-miR156a	c111245.graph_c0
mtr-miR156a	c107042.graph_c0
mtr-miR156a	c105134.graph_c0
mtr-miR156a	c115228.graph_c3
mtr-miR156a	c106664.graph_c0
mtr-miR156a	c112967.graph_c0
mtr-miR156a	c114379.graph_c0
mtr-miR156a	c104513.graph_c0
mtr-miR156a	c119037.graph_c0
mtr-miR156a	c106089.graph_c1
mtr-miR156a	c117369.graph_c0
mtr-miR156b-3p	c111245.graph_c1
mtr-miR156b-3p	c111245.graph_c0
mtr-miR156e	c115137.graph_c0
mtr-miR156e	c104513.graph_c0
mtr-miR156e	c117873.graph_c0
mtr-miR156e	c114379.graph_c0
mtr-miR156e	c112967.graph_c0
mtr-miR156e	c112048.graph_c1
mtr-miR156e	c117369.graph_c0
mtr-miR156e	c117913.graph_c1
mtr-miR156e	c106089.graph_c1
mtr-miR156e	c115983.graph_c0
mtr-miR156e	c105134.graph_c0
mtr-miR156g-5p	c117873.graph_c0
mtr-miR156g-5p	c114379.graph_c0
mtr-miR156g-5p	c112048.graph_c1
mtr-miR156g-5p	c105319.graph_c0
mtr-miR156g-5p	c115983.graph_c0
mtr-miR156g-5p	c106089.graph_c1
mtr-miR156i-3p	c104513.graph_c0
mtr-miR168c-3p	c120263.graph_c1
mtr-miR172a	c118807.graph_c0
mtr-miR172a	c112006.graph_c0
mtr-miR172a	c120969.graph_c1
mtr-miR172a	c112318.graph_c1
mtr-miR172a	c121792.graph_c0
mtr-miR172a	c99253.graph_c1
mtr-miR172a	c119831.graph_c0
mtr-miR2118	c108734.graph_c1
mtr-miR2118	c121105.graph_c2
mtr-miR2118	c108450.graph_c0
mtr-miR398b	c118155.graph_c0
mtr-miR399a	c115799.graph_c0
mtr-miR399a	c114382.graph_c0
mtr-miR399a	c95964.graph_c0
mtr-miR399b	c117555.graph_c0
mtr-miR399c	c114382.graph_c0
mtr-miR399c	c115799.graph_c0
mtr-miR399c	c95964.graph_c0
mtr-miR408-3p	c103146.graph_c0
mtr-miR408-3p	c115697.graph_c0
mtr-miR408-5p	c115697.graph_c0
mtr-miR5205a	c122865.graph_c1
mtr-miR5205a	c94338.graph_c0
mtr-miR5205a	c116491.graph_c0
mtr-miR5213-5p	c119653.graph_c1
mtr-miR5214-3p	c110381.graph_c0
mtr-miR5561-3p	c111264.graph_c2
mtr-miR5561-3p	c114698.graph_c2
mtr-miR5561-3p	c112787.graph_c0
mtr-miR5561-3p	c118135.graph_c1
mtr-miR5561-3p	c119998.graph_c2
mtr-miR5561-3p	c110399.graph_c0
mtr-miR5561-3p	c117408.graph_c1
mtr-miR5561-3p	c108547.graph_c1
mtr-miR5561-3p	c105791.graph_c0
mtr-miR5561-3p	c114909.graph_c0
mtr-miR5561-3p	c113675.graph_c0
mtr-miR5561-3p	c107033.graph_c0
mtr-miR5561-3p	c98138.graph_c0
mtr-miR5561-3p	c115044.graph_c2
mtr-miR5752a	c111052.graph_c0
mtr-miR5752a	c117794.graph_c0
mtr-miR5752a	c112565.graph_c1
mtr-miR5752a	c109550.graph_c0
mtr-miR5752a	c98869.graph_c0
mtr-miR5752a	c120181.graph_c0
mtr-miR5752a	c98805.graph_c0
mtr-miR5752a	c118664.graph_c0
mtr-miR7696a-5p	c121546.graph_c1
mtr-miR7696a-5p	c114818.graph_c0
mtr-miR7696a-5p	c114515.graph_c0
mtr-miR7696a-5p	c114511.graph_c0
unconservative_c102504.graph_c0_1594	c104886.graph_c1
unconservative_c102504.graph_c0_1594	c117921.graph_c0
unconservative_c102504.graph_c0_1595	c117921.graph_c0
unconservative_c102504.graph_c0_1595	c104886.graph_c1
unconservative_c103018.graph_c0_2090	c110409.graph_c0
unconservative_c103018.graph_c0_2090	c103018.graph_c0
unconservative_c103018.graph_c0_2090	c119715.graph_c0
unconservative_c104905.graph_c0_3585	c104905.graph_c0
unconservative_c105400.graph_c0_4083	c105400.graph_c0
unconservative_c109074.graph_c3_7914	c109074.graph_c3
unconservative_c109154.graph_c1_8010	c109154.graph_c1
unconservative_c109154.graph_c1_8010	c120707.graph_c2
unconservative_c111080.graph_c1_10087	c111080.graph_c1
unconservative_c111080.graph_c1_10087	c110953.graph_c0
unconservative_c111318.graph_c3_10427	c122041.graph_c0
unconservative_c111628.graph_c0_10741	c111628.graph_c0
unconservative_c112810.graph_c0_12114	c112810.graph_c0
unconservative_c113079.graph_c0_12424	c113079.graph_c0
unconservative_c115149.graph_c0_14881	c111949.graph_c0
unconservative_c115149.graph_c0_14881	c120307.graph_c0
unconservative_c115149.graph_c0_14881	c111307.graph_c1
unconservative_c115562.graph_c0_15485	c115562.graph_c0
unconservative_c115642.graph_c0_15609	c105986.graph_c0
unconservative_c115642.graph_c0_15609	c100614.graph_c0
unconservative_c115642.graph_c0_15609	c103057.graph_c2
unconservative_c115642.graph_c0_15609	c109498.graph_c1
unconservative_c115642.graph_c0_15609	c115642.graph_c0
unconservative_c115642.graph_c0_15609	c102110.graph_c1
unconservative_c115642.graph_c0_15609	c120927.graph_c1
unconservative_c115642.graph_c0_15609	c118099.graph_c0
unconservative_c115642.graph_c0_15609	c108855.graph_c1
unconservative_c115642.graph_c0_15609	c120738.graph_c0
unconservative_c115642.graph_c0_15609	c113455.graph_c0
unconservative_c115642.graph_c0_15609	c112279.graph_c0
unconservative_c115642.graph_c0_15609	c107879.graph_c1
unconservative_c115642.graph_c0_15609	c103590.graph_c0
unconservative_c115642.graph_c0_15609	c122797.graph_c3
unconservative_c115642.graph_c0_15609	c122303.graph_c0
unconservative_c120587.graph_c0_23304	c120587.graph_c0
unconservative_c121572.graph_c0_25248	c121572.graph_c0
unconservative_c121624.graph_c0_25405	c121624.graph_c0
unconservative_c121624.graph_c0_25405	c119218.graph_c1
unconservative_c121624.graph_c0_25405	c101102.graph_c0
unconservative_c121703.graph_c1_25599	c121703.graph_c1
unconservative_c122637.graph_c0_27993	c122637.graph_c0
unconservative_c184083.graph_c0_35994	c117105.graph_c0
unconservative_c86020.graph_c0_42677	c117185.graph_c1
unconservative_c99918.graph_c0_48282	c89359.graph_c0
unconservative_c99918.graph_c0_48282	c103838.graph_c0
unconservative_c99918.graph_c0_48282	c94205.graph_c0
unconservative_c99918.graph_c0_48282	c122498.graph_c0
unconservative_c99918.graph_c0_48282	c119509.graph_c1
unconservative_c99918.graph_c0_48282	c122935.graph_c1
unconservative_c99918.graph_c0_48282	c99918.graph_c0
unconservative_c99918.graph_c0_48282	c119785.graph_c1
unconservative_c99918.graph_c0_48282	c98548.graph_c0
unconservative_c99918.graph_c0_48282	c120015.graph_c0
unconservative_c99918.graph_c0_48282	c113694.graph_c0
unconservative_c99918.graph_c0_48282	c118390.graph_c0
unconservative_c99918.graph_c0_48282	c110813.graph_c0
unconservative_c99918.graph_c0_48282	c112302.graph_c0
unconservative_c99918.graph_c0_48282	c112355.graph_c0
unconservative_c99918.graph_c0_48282	c120913.graph_c0
unconservative_c99918.graph_c0_48282	c121010.graph_c0
unconservative_c99918.graph_c0_48282	c115326.graph_c0
